# Supplementary material for: 4-{Phen­yl[4-(6-phenyl-2,2′-bipyridin-4-yl)phen­yl]amino}­benzaldehyde
Source: Acta Crystallogr Sect E Struct Rep Online. 2014 Jul 2;70(Pt 8):o840. doi: 10.1107/S1600536814013361 (PMC4158477; doi:10.1107/S1600536814013361)
Supplement: Supplementary file 1 [file e-70-0o840-sup1.cif]

##############################################################################
#                                                                            #
# This CIF contains the data in a paper accepted for publication in          #
# Acta Crystallographica Section E. It conforms to the requirements of       #
# Notes for Authors for Acta Crystallographica Section E, and has been       #
# peer reviewed under the auspices of the IUCr Commission on Journals.       #
#                                                                            #
# Full details of the Crystallographic Information File format               #
# are given in the paper "The Crystallographic Information File (CIF):       #
# a New Standard Archive File for Crystallography" by S. R. Hall, F. H.      #
# Allen and I. D. Brown [Acta Cryst. (1991), A47, 655-685].                  #
#                                                                            #
# The current version of the core CIF dictionary is obtainable from          #
# ftp://ftp.iucr.org/pub/cif_core.dic.                                       #
#                                                                            #
# Software is freely available for graphical display of the structure(s)     #
# in this CIF. For information consult the CIF software page                 #
# http://www.iucr.org/resources/cif/software.                                #
#                                                                            #
# This file may be used for bona fide research purposes within the           #
# scientific community so long as proper attribution is given to the journal # 
# article from which it was obtained.                                        #
#                                                                            #
##############################################################################
data_I
_audit_creation_method     SHELXL-97
_database_code_depnum_ccdc_archive     'CCDC 965698'
_chemical_name_systematic
;
4-{Phenyl[4-(6-phenyl-2,2'-bipyridin-4-yl)phenyl]amino}benzaldehyde
;
_chemical_name_common     ?
_chemical_formula_moiety     'C35 H25 N3 O'
_chemical_formula_sum     'C35 H25 N3 O'
_chemical_formula_iupac     'C35 H25 N3 O'
_chemical_formula_weight     503.58
_chemical_melting_point     ?
_symmetry_cell_setting     monoclinic
_symmetry_space_group_name_H-M     'P 21/c'
_symmetry_space_group_name_Hall     '-P 2ybc'
loop_
    _symmetry_equiv_pos_as_xyz
    'x, y, z'
    '-x, y+1/2, -z+1/2'
    '-x, -y, -z'
    'x, -y-1/2, z-1/2'
_cell_length_a     14.4204(9)
_cell_length_b     10.0329(6)
_cell_length_c     18.4597(11)
_cell_angle_alpha     90.00
_cell_angle_beta     101.4230(10)
_cell_angle_gamma     90.00
_cell_volume     2617.8(3)
_cell_formula_units_Z     4
_cell_measurement_reflns_used     3436
_cell_measurement_theta_min     2.25
_cell_measurement_theta_max     27.26
_cell_measurement_temperature     296(2)
_exptl_crystal_description     Needle
_exptl_crystal_colour     Yellow
_exptl_crystal_size_max     0.30
_exptl_crystal_size_mid     0.20
_exptl_crystal_size_min     0.20
_exptl_crystal_density_diffrn     1.278
_exptl_crystal_density_meas     ?
_exptl_crystal_density_method     'not measured'
_exptl_crystal_F_000     1056
_exptl_absorpt_coefficient_mu     0.078
_exptl_absorpt_correction_type     none
_exptl_absorpt_process_details     ?
_exptl_absorpt_correction_T_min     ?
_exptl_absorpt_correction_T_max     ?
_exptl_special_details     ?
_diffrn_ambient_temperature     296(2)
_diffrn_radiation_type     MoK\a
_diffrn_radiation_wavelength     0.71073
_diffrn_radiation_source     'fine-focus sealed tube'
_diffrn_radiation_monochromator     graphite
_diffrn_measurement_device_type     'Bruker APEXII CCD'
_diffrn_measurement_method     '\f and \w scans'
_diffrn_detector_area_resol_mean     ?
_diffrn_reflns_number     13094
_diffrn_reflns_av_R_equivalents     0.0237
_diffrn_reflns_av_sigmaI/netI     0.0267
_diffrn_reflns_theta_min     2.25
_diffrn_reflns_theta_max     25.00
_diffrn_reflns_theta_full     25.00
_diffrn_measured_fraction_theta_max     0.997
_diffrn_measured_fraction_theta_full     0.997
_diffrn_reflns_limit_h_min     -16
_diffrn_reflns_limit_h_max     17
_diffrn_reflns_limit_k_min     -11
_diffrn_reflns_limit_k_max     11
_diffrn_reflns_limit_l_min     -19
_diffrn_reflns_limit_l_max     21
_diffrn_standards_number     ?
_diffrn_standards_interval_count     ?
_diffrn_standards_interval_time     ?
_diffrn_standards_decay_%     ?
_refine_special_details     ?
_reflns_number_total     4580
_reflns_number_gt     3379
_reflns_threshold_expression     I>2\s(I)
_refine_ls_structure_factor_coef     Fsqd
_refine_ls_matrix_type     full
_refine_ls_R_factor_all     0.0586
_refine_ls_R_factor_gt     0.0392
_refine_ls_wR_factor_gt     0.0857
_refine_ls_wR_factor_ref     0.0967
_refine_ls_goodness_of_fit_ref     0.994
_refine_ls_restrained_S_all     0.994
_refine_ls_number_reflns     4580
_refine_ls_number_parameters     352
_refine_ls_number_restraints     0
_refine_ls_number_constraints     0
_refine_ls_hydrogen_treatment     constr
_refine_ls_weighting_scheme     calc
_refine_ls_weighting_details
         'calc w=1/[\s^2^(Fo^2^)+(0.0368P)^2^+0.5245P] where P=(Fo^2^+2Fc^2^)/3'
_atom_sites_solution_hydrogens     geom
_atom_sites_solution_primary     direct
_atom_sites_solution_secondary     difmap
_refine_ls_shift/su_max     0.001
_refine_ls_shift/su_mean     0.000
_refine_diff_density_max     0.121
_refine_diff_density_min     -0.149
_refine_ls_extinction_method     none
_refine_ls_extinction_coef     ?
loop_
    _atom_type_symbol
    _atom_type_description
    _atom_type_scat_dispersion_real
    _atom_type_scat_dispersion_imag
    _atom_type_scat_source
    'C' 'C' 0.0033 0.0016
                         'International Tables Vol C Tables 4.2.6.8 and 6.1.1.4'
    'H' 'H' 0.0000 0.0000
                         'International Tables Vol C Tables 4.2.6.8 and 6.1.1.4'
    'N' 'N' 0.0061 0.0033
                         'International Tables Vol C Tables 4.2.6.8 and 6.1.1.4'
    'O' 'O' 0.0106 0.0060
                         'International Tables Vol C Tables 4.2.6.8 and 6.1.1.4'
_computing_data_collection     'SMART (Bruker, 2007)'
_computing_cell_refinement     'SAINT (Bruker, 2007)'
_computing_data_reduction     'SAINT (Bruker, 2007)'
_computing_structure_solution     'SHELXS97 (Sheldrick, 2008)'
_computing_structure_refinement     'SHELXL97 (Sheldrick, 2008)'
_computing_molecular_graphics     'SHELXTL (Sheldrick, 2008)'
_computing_publication_material     'SHELXTL (Sheldrick, 2008)'
loop_
    _atom_site_type_symbol
    _atom_site_label
    _atom_site_fract_x
    _atom_site_fract_y
    _atom_site_fract_z
    _atom_site_U_iso_or_equiv
    _atom_site_adp_type
    _atom_site_calc_flag
    _atom_site_refinement_flags
    _atom_site_occupancy
    _atom_site_symmetry_multiplicity
    _atom_site_disorder_assembly
    _atom_site_disorder_group
    C C1 0.37069(18) 0.99664(19) 0.85338(11) 0.0791(6) Uani d . 1 1 . .
    H H1 0.4274 1.0401 0.8523 0.095 Uiso calc R 1 1 . .
    C C2 0.37390(13) 0.88662(15) 0.90600(9) 0.0578(4) Uani d . 1 1 . .
    C C3 0.45768(13) 0.85771(16) 0.95466(10) 0.0594(4) Uani d . 1 1 . .
    H H3 0.5119 0.9061 0.9519 0.071 Uiso calc R 1 1 . .
    C C4 0.46236(11) 0.75857(15) 1.00714(9) 0.0535(4) Uani d . 1 1 . .
    H H4 0.5189 0.7428 1.0402 0.064 Uiso calc R 1 1 . .
    C C5 0.38289(11) 0.68211(14) 1.01074(8) 0.0464(4) Uani d . 1 1 . .
    C C6 0.29420(12) 0.81128(16) 0.91074(9) 0.0574(4) Uani d . 1 1 . .
    H H6 0.2372 0.8295 0.8788 0.069 Uiso calc R 1 1 . .
    C C7 0.29833(11) 0.71064(16) 0.96165(9) 0.0525(4) Uani d . 1 1 . .
    H H7 0.2444 0.6610 0.9635 0.063 Uiso calc R 1 1 . .
    C C8 0.45874(11) 0.58033(15) 1.12868(8) 0.0480(4) Uani d . 1 1 . .
    C C9 0.46558(13) 0.68847(18) 1.17592(10) 0.0677(5) Uani d . 1 1 . .
    H H9 0.4232 0.7590 1.1654 0.081 Uiso calc R 1 1 . .
    C C10 0.53571(16) 0.6910(2) 1.23866(11) 0.0862(6) Uani d . 1 1 . .
    H H10 0.5412 0.7646 1.2699 0.103 Uiso calc R 1 1 . .
    C C11 0.59739(15) 0.5868(2) 1.25570(11) 0.0813(6) Uani d . 1 1 . .
    H H11 0.6440 0.5892 1.2984 0.098 Uiso calc R 1 1 . .
    C C12 0.59008(12) 0.4788(2) 1.20945(10) 0.0659(5) Uani d . 1 1 . .
    H H12 0.6318 0.4077 1.2208 0.079 Uiso calc R 1 1 . .
    C C13 0.52092(11) 0.47552(16) 1.14605(9) 0.0532(4) Uani d . 1 1 . .
    H H13 0.5162 0.4020 1.1148 0.064 Uiso calc R 1 1 . .
    C C14 0.33521(10) 0.45819(14) 1.04475(8) 0.0444(4) Uani d . 1 1 . .
    C C15 0.32065(10) 0.40549(14) 0.97396(8) 0.0455(4) Uani d . 1 1 . .
    H H15 0.3448 0.4494 0.9373 0.055 Uiso calc R 1 1 . .
    C C16 0.30076(11) 0.38972(15) 1.09888(8) 0.0498(4) Uani d . 1 1 . .
    H H16 0.3111 0.4228 1.1469 0.060 Uiso calc R 1 1 . .
    C C17 0.25108(11) 0.27239(15) 1.08197(8) 0.0496(4) Uani d . 1 1 . .
    H H17 0.2285 0.2275 1.1190 0.059 Uiso calc R 1 1 . .
    C C18 0.27064(10) 0.28839(14) 0.95742(8) 0.0448(4) Uani d . 1 1 . .
    H H18 0.2612 0.2548 0.9096 0.054 Uiso calc R 1 1 . .
    C C19 0.23406(10) 0.21983(14) 1.01084(8) 0.0428(3) Uani d . 1 1 . .
    C C20 0.17668(10) 0.09761(14) 0.99163(8) 0.0440(4) Uani d . 1 1 . .
    C C21 0.11550(10) 0.08717(15) 0.92369(8) 0.0463(4) Uani d . 1 1 . .
    H H21 0.1127 0.1554 0.8892 0.056 Uiso calc R 1 1 . .
    C C22 0.17932(11) -0.00827(15) 1.04009(9) 0.0482(4) Uani d . 1 1 . .
    H H22 0.2190 -0.0054 1.0864 0.058 Uiso calc R 1 1 . .
    C C23 0.12231(10) -0.11869(15) 1.01913(9) 0.0471(4) Uani d . 1 1 . .
    C C24 0.05842(10) -0.02439(15) 0.90672(8) 0.0458(4) Uani d . 1 1 . .
    C C25 -0.01267(10) -0.03392(16) 0.83667(9) 0.0491(4) Uani d . 1 1 . .
    C C26 -0.03301(12) 0.07457(17) 0.79072(9) 0.0605(5) Uani d . 1 1 . .
    H H26 0.0004 0.1535 0.8024 0.073 Uiso calc R 1 1 . .
    C C27 -0.10196(14) 0.0679(2) 0.72791(10) 0.0768(6) Uani d . 1 1 . .
    H H27 -0.1148 0.1421 0.6974 0.092 Uiso calc R 1 1 . .
    C C28 -0.15196(14) -0.0471(2) 0.70983(11) 0.0812(6) Uani d . 1 1 . .
    H H28 -0.1993 -0.0507 0.6676 0.097 Uiso calc R 1 1 . .
    C C29 -0.13200(14) -0.1569(2) 0.75411(11) 0.0803(6) Uani d . 1 1 . .
    H H29 -0.1651 -0.2358 0.7416 0.096 Uiso calc R 1 1 . .
    C C30 -0.06295(12) -0.15054(19) 0.81716(10) 0.0655(5) Uani d . 1 1 . .
    H H30 -0.0498 -0.2255 0.8471 0.079 Uiso calc R 1 1 . .
    C C31 0.12354(12) -0.23332(15) 1.07047(9) 0.0525(4) Uani d . 1 1 . .
    C C32 0.05216(13) -0.32814(17) 1.05889(11) 0.0671(5) Uani d . 1 1 . .
    H H32 0.0041 -0.3243 1.0171 0.081 Uiso calc R 1 1 . .
    C C33 0.05354(17) -0.42849(19) 1.11039(14) 0.0840(6) Uani d . 1 1 . .
    H H33 0.0061 -0.4927 1.1040 0.101 Uiso calc R 1 1 . .
    C C34 0.12583(18) -0.4321(2) 1.17110(13) 0.0866(7) Uani d . 1 1 . .
    H H34 0.1278 -0.4980 1.2068 0.104 Uiso calc R 1 1 . .
    C C35 0.19494(16) -0.3370(2) 1.17810(11) 0.0779(6) Uani d . 1 1 . .
    H H35 0.2443 -0.3413 1.2190 0.093 Uiso calc R 1 1 . .
    N N1 0.38793(9) 0.57802(12) 1.06252(7) 0.0509(3) Uani d . 1 1 . .
    N N2 0.06237(9) -0.12729(12) 0.95393(7) 0.0495(3) Uani d . 1 1 . .
    N N3 0.19577(11) -0.23785(14) 1.12957(8) 0.0671(4) Uani d . 1 1 . .
    O O1 0.30133(13) 1.03588(14) 0.81138(8) 0.1031(5) Uani d . 1 1 . .
loop_
    _atom_site_aniso_label
    _atom_site_aniso_U_11
    _atom_site_aniso_U_22
    _atom_site_aniso_U_33
    _atom_site_aniso_U_12
    _atom_site_aniso_U_13
    _atom_site_aniso_U_23
    C1 0.1167(18) 0.0504(12) 0.0663(13) -0.0151(11) 0.0088(12) -0.0004(9)
    C2 0.0786(12) 0.0372(9) 0.0575(10) -0.0051(8) 0.0130(9) -0.0056(8)
    C3 0.0693(11) 0.0409(9) 0.0693(11) -0.0146(8) 0.0165(9) -0.0076(8)
    C4 0.0525(9) 0.0423(9) 0.0634(10) -0.0052(7) 0.0057(8) -0.0071(8)
    C5 0.0516(9) 0.0341(8) 0.0534(9) -0.0024(7) 0.0100(7) -0.0070(7)
    C6 0.0640(11) 0.0464(10) 0.0584(10) 0.0044(8) 0.0040(8) -0.0031(8)
    C7 0.0514(9) 0.0439(9) 0.0613(10) -0.0018(7) 0.0090(8) -0.0019(8)
    C8 0.0517(9) 0.0446(9) 0.0463(9) -0.0109(7) 0.0064(7) -0.0059(7)
    C9 0.0750(12) 0.0563(11) 0.0679(12) -0.0007(9) 0.0044(10) -0.0186(9)
    C10 0.0982(16) 0.0834(15) 0.0690(13) -0.0116(13) -0.0029(12) -0.0342(11)
    C11 0.0761(14) 0.0958(16) 0.0616(12) -0.0156(12) -0.0117(10) -0.0108(12)
    C12 0.0583(11) 0.0707(12) 0.0644(11) -0.0019(9) 0.0018(9) 0.0059(10)
    C13 0.0587(10) 0.0493(9) 0.0509(9) -0.0054(8) 0.0094(8) -0.0040(7)
    C14 0.0439(8) 0.0382(8) 0.0483(9) -0.0039(6) 0.0027(7) -0.0028(7)
    C15 0.0477(9) 0.0428(9) 0.0448(9) -0.0048(7) 0.0067(7) 0.0019(7)
    C16 0.0557(10) 0.0498(9) 0.0427(9) -0.0058(8) 0.0065(7) -0.0052(7)
    C17 0.0529(9) 0.0497(9) 0.0456(9) -0.0076(7) 0.0087(7) 0.0014(7)
    C18 0.0485(9) 0.0431(9) 0.0399(8) -0.0037(7) 0.0016(7) -0.0024(7)
    C19 0.0402(8) 0.0389(8) 0.0461(8) -0.0013(6) 0.0011(6) 0.0017(7)
    C20 0.0406(8) 0.0402(8) 0.0503(9) -0.0017(6) 0.0070(7) -0.0021(7)
    C21 0.0452(9) 0.0412(8) 0.0507(9) -0.0041(7) 0.0052(7) 0.0012(7)
    C22 0.0485(9) 0.0434(9) 0.0504(9) -0.0012(7) 0.0043(7) 0.0009(7)
    C23 0.0468(9) 0.0398(9) 0.0563(10) 0.0013(7) 0.0141(8) -0.0008(7)
    C24 0.0395(8) 0.0447(9) 0.0530(9) -0.0002(7) 0.0088(7) -0.0062(7)
    C25 0.0396(8) 0.0544(10) 0.0531(9) -0.0021(7) 0.0087(7) -0.0129(8)
    C26 0.0576(10) 0.0561(11) 0.0597(11) -0.0005(8) -0.0078(8) -0.0100(9)
    C27 0.0779(13) 0.0788(14) 0.0638(12) 0.0131(11) -0.0100(10) -0.0118(10)
    C28 0.0628(12) 0.1089(18) 0.0632(13) -0.0024(12) -0.0087(10) -0.0298(13)
    C29 0.0735(13) 0.0929(16) 0.0706(13) -0.0309(12) 0.0050(11) -0.0278(12)
    C30 0.0649(11) 0.0687(12) 0.0622(11) -0.0189(9) 0.0105(9) -0.0156(9)
    C31 0.0577(10) 0.0404(9) 0.0624(10) 0.0032(7) 0.0196(9) 0.0016(8)
    C32 0.0744(12) 0.0468(10) 0.0840(13) -0.0080(9) 0.0253(10) 0.0021(9)
    C33 0.0977(16) 0.0487(12) 0.1151(18) -0.0098(11) 0.0440(15) 0.0100(12)
    C34 0.1124(18) 0.0597(13) 0.0973(17) 0.0124(13) 0.0443(15) 0.0286(12)
    C35 0.0916(15) 0.0655(13) 0.0790(14) 0.0144(11) 0.0229(11) 0.0226(11)
    N1 0.0563(8) 0.0399(7) 0.0519(8) -0.0098(6) -0.0004(6) -0.0030(6)
    N2 0.0468(7) 0.0425(7) 0.0593(8) -0.0037(6) 0.0106(6) -0.0037(6)
    N3 0.0734(10) 0.0582(9) 0.0706(10) 0.0078(7) 0.0166(8) 0.0156(8)
    O1 0.1452(15) 0.0692(10) 0.0818(10) -0.0054(9) -0.0088(10) 0.0165(8)
_geom_special_details     ?
loop_
    _geom_bond_atom_site_label_1
    _geom_bond_atom_site_label_2
    _geom_bond_site_symmetry_2
    _geom_bond_distance
    _geom_bond_publ_flag
    C1 O1 . 1.204(2) ?
    C1 C2 . 1.465(2) ?
    C1 H1 . 0.9300 ?
    C2 C3 . 1.386(2) ?
    C2 C6 . 1.393(2) ?
    C3 C4 . 1.381(2) ?
    C3 H3 . 0.9300 ?
    C4 C5 . 1.391(2) ?
    C4 H4 . 0.9300 ?
    C5 C7 . 1.397(2) ?
    C5 N1 . 1.4079(19) ?
    C6 C7 . 1.373(2) ?
    C6 H6 . 0.9300 ?
    C7 H7 . 0.9300 ?
    C8 C13 . 1.378(2) ?
    C8 C9 . 1.383(2) ?
    C8 N1 . 1.4285(18) ?
    C9 C10 . 1.379(3) ?
    C9 H9 . 0.9300 ?
    C10 C11 . 1.368(3) ?
    C10 H10 . 0.9300 ?
    C11 C12 . 1.370(3) ?
    C11 H11 . 0.9300 ?
    C12 C13 . 1.379(2) ?
    C12 H12 . 0.9300 ?
    C13 H13 . 0.9300 ?
    C14 C15 . 1.387(2) ?
    C14 C16 . 1.383(2) ?
    C14 N1 . 1.4256(18) ?
    C15 C18 . 1.381(2) ?
    C15 H15 . 0.9300 ?
    C16 C17 . 1.381(2) ?
    C16 H16 . 0.9300 ?
    C17 C19 . 1.391(2) ?
    C17 H17 . 0.9300 ?
    C18 C19 . 1.389(2) ?
    C18 H18 . 0.9300 ?
    C19 C20 . 1.4826(19) ?
    C20 C22 . 1.384(2) ?
    C20 C21 . 1.3870(19) ?
    C21 C24 . 1.388(2) ?
    C21 H21 . 0.9300 ?
    C22 C23 . 1.388(2) ?
    C22 H22 . 0.9300 ?
    C23 N2 . 1.3384(19) ?
    C23 C31 . 1.488(2) ?
    C24 N2 . 1.3449(19) ?
    C24 C25 . 1.486(2) ?
    C25 C26 . 1.375(2) ?
    C25 C30 . 1.386(2) ?
    C26 C27 . 1.371(2) ?
    C26 H26 . 0.9300 ?
    C27 C28 . 1.367(3) ?
    C27 H27 . 0.9300 ?
    C28 C29 . 1.368(3) ?
    C28 H28 . 0.9300 ?
    C29 C30 . 1.375(2) ?
    C29 H29 . 0.9300 ?
    C30 H30 . 0.9300 ?
    C31 N3 . 1.352(2) ?
    C31 C32 . 1.387(2) ?
    C32 C33 . 1.382(3) ?
    C32 H32 . 0.9300 ?
    C33 C34 . 1.371(3) ?
    C33 H33 . 0.9300 ?
    C34 C35 . 1.368(3) ?
    C34 H34 . 0.9300 ?
    C35 N3 . 1.340(2) ?
    C35 H35 . 0.9300 ?
loop_
    _geom_angle_atom_site_label_1
    _geom_angle_atom_site_label_2
    _geom_angle_atom_site_label_3
    _geom_angle_site_symmetry_1
    _geom_angle_site_symmetry_3
    _geom_angle
    _geom_angle_publ_flag
    O1 C1 C2 . . 125.9(2) ?
    O1 C1 H1 . . 117.0 ?
    C2 C1 H1 . . 117.0 ?
    C3 C2 C6 . . 118.04(16) ?
    C3 C2 C1 . . 119.76(17) ?
    C6 C2 C1 . . 122.17(18) ?
    C2 C3 C4 . . 121.38(16) ?
    C2 C3 H3 . . 119.3 ?
    C4 C3 H3 . . 119.3 ?
    C3 C4 C5 . . 120.28(15) ?
    C3 C4 H4 . . 119.9 ?
    C5 C4 H4 . . 119.9 ?
    C4 C5 C7 . . 118.52(15) ?
    C4 C5 N1 . . 120.60(14) ?
    C7 C5 N1 . . 120.88(14) ?
    C7 C6 C2 . . 121.19(16) ?
    C7 C6 H6 . . 119.4 ?
    C2 C6 H6 . . 119.4 ?
    C6 C7 C5 . . 120.57(15) ?
    C6 C7 H7 . . 119.7 ?
    C5 C7 H7 . . 119.7 ?
    C13 C8 C9 . . 119.34(15) ?
    C13 C8 N1 . . 120.57(14) ?
    C9 C8 N1 . . 120.09(15) ?
    C10 C9 C8 . . 119.52(18) ?
    C10 C9 H9 . . 120.2 ?
    C8 C9 H9 . . 120.2 ?
    C11 C10 C9 . . 120.97(18) ?
    C11 C10 H10 . . 119.5 ?
    C9 C10 H10 . . 119.5 ?
    C10 C11 C12 . . 119.63(18) ?
    C10 C11 H11 . . 120.2 ?
    C12 C11 H11 . . 120.2 ?
    C11 C12 C13 . . 120.07(18) ?
    C11 C12 H12 . . 120.0 ?
    C13 C12 H12 . . 120.0 ?
    C8 C13 C12 . . 120.46(16) ?
    C8 C13 H13 . . 119.8 ?
    C12 C13 H13 . . 119.8 ?
    C15 C14 C16 . . 118.84(13) ?
    C15 C14 N1 . . 120.85(13) ?
    C16 C14 N1 . . 120.26(13) ?
    C14 C15 C18 . . 120.52(14) ?
    C14 C15 H15 . . 119.7 ?
    C18 C15 H15 . . 119.7 ?
    C17 C16 C14 . . 120.29(14) ?
    C17 C16 H16 . . 119.9 ?
    C14 C16 H16 . . 119.9 ?
    C16 C17 C19 . . 121.53(14) ?
    C16 C17 H17 . . 119.2 ?
    C19 C17 H17 . . 119.2 ?
    C15 C18 C19 . . 121.30(14) ?
    C15 C18 H18 . . 119.4 ?
    C19 C18 H18 . . 119.4 ?
    C18 C19 C17 . . 117.49(13) ?
    C18 C19 C20 . . 120.80(13) ?
    C17 C19 C20 . . 121.68(13) ?
    C22 C20 C21 . . 117.23(14) ?
    C22 C20 C19 . . 122.51(13) ?
    C21 C20 C19 . . 120.25(13) ?
    C20 C21 C24 . . 120.50(14) ?
    C20 C21 H21 . . 119.7 ?
    C24 C21 H21 . . 119.7 ?
    C20 C22 C23 . . 119.56(14) ?
    C20 C22 H22 . . 120.2 ?
    C23 C22 H22 . . 120.2 ?
    N2 C23 C22 . . 122.92(14) ?
    N2 C23 C31 . . 116.55(14) ?
    C22 C23 C31 . . 120.50(14) ?
    N2 C24 C21 . . 121.71(14) ?
    N2 C24 C25 . . 116.61(13) ?
    C21 C24 C25 . . 121.64(14) ?
    C26 C25 C30 . . 118.11(16) ?
    C26 C25 C24 . . 120.79(14) ?
    C30 C25 C24 . . 121.05(16) ?
    C25 C26 C27 . . 120.87(17) ?
    C25 C26 H26 . . 119.6 ?
    C27 C26 H26 . . 119.6 ?
    C26 C27 C28 . . 120.4(2) ?
    C26 C27 H27 . . 119.8 ?
    C28 C27 H27 . . 119.8 ?
    C29 C28 C27 . . 119.71(18) ?
    C29 C28 H28 . . 120.1 ?
    C27 C28 H28 . . 120.1 ?
    C28 C29 C30 . . 119.99(19) ?
    C28 C29 H29 . . 120.0 ?
    C30 C29 H29 . . 120.0 ?
    C29 C30 C25 . . 120.86(19) ?
    C29 C30 H30 . . 119.6 ?
    C25 C30 H30 . . 119.6 ?
    N3 C31 C32 . . 122.08(16) ?
    N3 C31 C23 . . 116.75(14) ?
    C32 C31 C23 . . 121.14(16) ?
    C33 C32 C31 . . 118.99(19) ?
    C33 C32 H32 . . 120.5 ?
    C31 C32 H32 . . 120.5 ?
    C34 C33 C32 . . 119.1(2) ?
    C34 C33 H33 . . 120.4 ?
    C32 C33 H33 . . 120.4 ?
    C35 C34 C33 . . 118.71(19) ?
    C35 C34 H34 . . 120.6 ?
    C33 C34 H34 . . 120.6 ?
    N3 C35 C34 . . 123.9(2) ?
    N3 C35 H35 . . 118.1 ?
    C34 C35 H35 . . 118.1 ?
    C5 N1 C14 . . 121.05(12) ?
    C5 N1 C8 . . 120.03(12) ?
    C14 N1 C8 . . 117.96(12) ?
    C23 N2 C24 . . 118.04(13) ?
    C35 N3 C31 . . 117.20(17) ?
data_Global
_journal_date_recd_electronic     2014-05-16
_journal_date_accepted     2014-06-08
_journal_name_full     'Acta Crystallographica, Section E'
_journal_year     2014
_journal_volume     70
_journal_issue      8
_journal_page_first     o840
_journal_page_last     o840
_journal_paper_category     QO
_journal_paper_doi     10.1107/S1600536814013361
_journal_coeditor_code     BH2499
_publ_contact_author
;
Jian-Yan Huang
Deparment of Chemistry, Anhui University,
Hefei 230039,
People's Republic of China
;
_publ_contact_author_email     huangjianyan@ahu.edu.cn
_publ_contact_author_fax     '086 0551 65107342'
_publ_contact_author_phone     '086 0551 65108151'
_publ_section_title
;
4-{Phenyl[4-(6-phenyl-2,2'-bipyridin-4-yl)phenyl]amino}benzaldehyde
;
loop_
    _publ_author_name
    _publ_author_footnote
    _publ_author_address
    "Zhang, Yu-yang" .
;
Department of Chemistry
Anhui University
Hefei 230039
People's Republic of China
Key Laboratory of Functional Inorganic Materials Chemistry,
Hefei 230039,
People's Republic of China
;
    "Pan, Jian-Ting" .
;
Department of Chemistry
Anhui University
Hefei 230039
People's Republic of China
Key Laboratory of Functional Inorganic Materials Chemistry,
Hefei 230039,
People's Republic of China
;
    "Huang, Jian-Yan" .
;
Department of Chemistry
Anhui University
Hefei 230039
Peoples Republic of China
Key Laboratory of Functional Inorganic Materials Chemistry,
Hefei 230039,
People's Republic of China
;
