# Supplementary material for: 4-{Phen­yl[4-(6-phenyl-2,2′-bipyridin-4-yl)phen­yl]amino}­benzaldehyde
Source: Acta Crystallogr Sect E Struct Rep Online. 2014 Jul 2;70(Pt 8):o840. doi: 10.1107/S1600536814013361 (PMC4158477; doi:10.1107/S1600536814013361)
Supplement: Supplementary file 2 [file e-70-0o840-Isup2.hkl]

# 
# h,k,l, Fc-squared, Fo-squared, sigma(Fo-squared) and status flag 
# 
data_I
_shelx_title ' 8 in P2(1)/c' 
_shelx_refln_list_code          4 
_shelx_F_calc_maximum      343.70 
_exptl_crystal_F_000      1056.00 
_reflns_d_resolution_high  0.8409 
 
loop_ 
 _symmetry_equiv_pos_as_xyz 
 'x, y, z' 
 '-x, y+1/2, -z+1/2' 
 '-x, -y, -z' 
 'x, -y-1/2, z-1/2' 
 
_cell_length_a    14.4204 
_cell_length_b    10.0329 
_cell_length_c    18.4597 
_cell_angle_alpha  90.000 
_cell_angle_beta  101.423 
_cell_angle_gamma  90.000 
 
_shelx_F_squared_multiplier     1.000 
 
loop_ 
 _refln_index_h 
 _refln_index_k 
 _refln_index_l 
 _refln_F_squared_calc 
 _refln_F_squared_meas 
 _refln_F_squared_sigma 
 _refln_observed_status 
   2   0   0     1324.02     1281.19     23.53 o 
   3   0   0      172.63      132.42      3.74 o 
   4   0   0      708.96      629.18     10.19 o 
   5   0   0     2092.05     2051.62     27.19 o 
   6   0   0       25.84       29.04      2.57 o 
   7   0   0       78.47       67.37      5.35 o 
   8   0   0      106.76      104.81      6.42 o 
   9   0   0      358.42      377.90      8.22 o 
  10   0   0        1.61        8.16      2.67 o 
  11   0   0       21.14       19.25      5.35 o 
  12   0   0      923.23      853.41     24.60 o 
  13   0   0      109.59      115.50     10.69 o 
  14   0   0      420.62      407.46     17.11 o 
  15   0   0      170.86      186.08     12.83 o 
  16   0   0      100.85      109.08     11.76 o 
   1   1   0      899.61      855.01     19.78 o 
   2   1   0        0.43        2.50      0.62 o 
   3   1   0    13729.83    12953.21    122.44 o 
   4   1   0      549.78      459.78     19.78 o 
   5   1   0      167.92      185.87      3.33 o 
   6   1   0      232.69      217.94      3.63 o 
   7   1   0      847.72      818.31     10.54 o 
   8   1   0       98.07       97.41      2.87 o 
   9   1   0       16.04       13.96      2.47 o 
  10   1   0      292.41      290.90      8.57 o 
  11   1   0      996.01      993.49     16.89 o 
  12   1   0        4.91        8.02      3.78 o 
  13   1   0      301.55      288.76      9.83 o 
  14   1   0        1.29        5.88      3.78 o 
  15   1   0       34.38       28.91      5.29 o 
  16   1   0        2.77        0.58      4.11 o 
   0   2   0     2330.14     2322.82     39.57 o 
   1   2   0      783.83      735.79      9.83 o 
   2   2   0     5288.89     5037.71     53.09 o 
   3   2   0     4457.21     4338.01     53.02 o 
   4   2   0     9069.24     8969.00     85.37 o 
   5   2   0      486.34      487.87      7.41 o 
   6   2   0     1977.90     1973.12     22.00 o 
   7   2   0        0.24       -1.20      1.37 o 
   8   2   0       68.25       67.96      3.70 o 
   9   2   0       76.49       79.57      4.32 o 
  10   2   0      101.78       92.69      4.94 o 
  11   2   0       74.13       72.33      4.71 o 
  12   2   0      284.95      297.53      7.04 o 
  13   2   0       16.81       14.83      4.07 o 
  14   2   0        3.35        3.99      9.09 o 
  15   2   0        0.29       -0.53      3.78 o 
  16   2   0        3.27       -3.21      4.28 o 
   1   3   0      800.90      738.92     18.72 o 
   2   3   0      644.44      628.14     12.77 o 
   3   3   0     2928.56     2887.13     29.41 o 
   4   3   0        0.37        0.36      1.23 o 
   5   3   0     6222.38     6398.15     62.72 o 
   6   3   0     1638.55     1732.71     19.96 o 
   7   3   0     1945.39     1935.75     29.98 o 
   8   3   0       28.31       37.37      4.78 o 
   9   3   0     1360.86     1367.50     22.36 o 
  10   3   0      171.01      181.83      9.08 o 
  11   3   0       89.14       86.06      5.12 o 
  12   3   0        9.00        6.72      2.63 o 
  13   3   0       15.34        3.62      2.83 o 
  14   3   0        4.17        2.50      3.36 o 
  15   3   0       11.98        8.85      4.11 o 
  16   3   0        0.04       -0.53      3.78 o 
   0   4   0      257.14      288.75      8.56 o 
   1   4   0      871.47      785.61     12.10 o 
   2   4   0     1621.60     1522.16     17.98 o 
   3   4   0      241.07      226.08      4.71 o 
   4   4   0     2649.45     2921.38     30.66 o 
   5   4   0      287.51      299.47      6.17 o 
   6   4   0       72.20       85.40      3.70 o 
   7   4   0       21.24       27.50      4.47 o 
   8   4   0      107.53      101.64      6.56 o 
   9   4   0       13.81       11.47      2.47 o 
  10   4   0        2.37        1.78      2.47 o 
  11   4   0       22.49       28.75      3.46 o 
  12   4   0      104.96      106.81     10.05 o 
  13   4   0       14.40       16.65      2.90 o 
  14   4   0        0.23       -4.11      2.83 o 
  15   4   0        2.24        2.26      3.26 o 
   1   5   0      692.89      757.19     12.10 o 
   2   5   0      925.00      941.51     14.73 o 
   3   5   0     2024.44     2217.16     24.28 o 
   4   5   0      252.30      243.15      5.56 o 
   5   5   0       11.53       14.04      3.81 o 
   6   5   0       34.90       38.07      4.94 o 
   7   5   0        1.79        1.78      1.85 o 
   8   5   0        0.93        3.21      1.85 o 
   9   5   0       23.31       28.82      3.09 o 
  10   5   0       12.55        9.05      2.83 o 
  11   5   0      124.73      103.61      5.95 o 
  12   5   0       10.80       13.63      3.26 o 
  13   5   0       16.83        9.76      3.46 o 
  14   5   0       26.51       37.43      3.86 o 
  15   5   0        1.37        0.82      3.26 o 
   0   6   0      783.69      791.39     19.25 o 
   1   6   0        8.27        5.51      2.14 o 
   2   6   0      174.18      164.92      5.63 o 
   3   6   0       65.22       68.32      3.46 o 
   4   6   0      192.84      220.02      6.49 o 
   5   6   0       75.58       80.91      4.96 o 
   6   6   0       11.11        6.51      2.00 o 
   7   6   0      118.47      132.18      5.39 o 
   8   6   0      109.35      118.65      9.34 o 
   9   6   0      189.75      166.38      6.17 o 
  10   6   0        7.81        8.56      2.63 o 
  11   6   0        1.28        2.14      3.78 o 
  12   6   0       10.86        6.77      3.09 o 
  13   6   0        4.29        5.47      3.26 o 
  14   6   0       99.81      103.13      5.85 o 
   1   7   0       66.82       80.77      4.54 o 
   2   7   0       19.21       20.38      3.02 o 
   3   7   0      114.92      141.82      5.20 o 
   4   7   0        0.00       -1.85      1.23 o 
   5   7   0      122.64      131.72      4.94 o 
   6   7   0       19.49       19.03      3.98 o 
   7   7   0        0.01       -2.78      1.85 o 
   8   7   0       67.54       63.33      4.32 o 
   9   7   0      208.40      176.06      6.65 o 
  10   7   0       87.47       70.85      5.12 o 
  11   7   0        3.31       -0.08      5.06 o 
  12   7   0       68.22       64.73      5.33 o 
  13   7   0       32.00       31.54      5.16 o 
   0   8   0        5.16        7.49      3.21 o 
   1   8   0        8.17        8.02      2.27 o 
   2   8   0       29.30       32.15      3.09 o 
   3   8   0      220.65      249.78      6.57 o 
   4   8   0       18.27       16.23      2.47 o 
   5   8   0       22.24       23.75      3.09 o 
   6   8   0        2.09        1.50      2.20 o 
   7   8   0       29.23       35.08      5.09 o 
   8   8   0       23.76       23.56      3.46 o 
   9   8   0        0.35        1.78      2.47 o 
  10   8   0       10.03        8.43      3.26 o 
  11   8   0        9.56        9.02      3.46 o 
  12   8   0       14.51       18.80      3.88 o 
   1   9   0        1.20        4.28      3.02 o 
   2   9   0      180.73      196.50      8.63 o 
   3   9   0       18.09       27.93      3.26 o 
   4   9   0      251.25      267.18      7.41 o 
   5   9   0        5.34        3.21      2.47 o 
   6   9   0       30.79       29.81      4.82 o 
   7   9   0        0.33        4.20      2.83 o 
   8   9   0       63.61       69.97      4.94 o 
   9   9   0       15.55        8.30      3.26 o 
  10   9   0        7.83        4.28      3.09 o 
  11   9   0        5.06       -1.26      3.26 o 
   0  10   0       95.81      125.89      7.15 o 
   1  10   0       88.31       97.05      6.39 o 
   2  10   0      137.08      153.20      8.38 o 
   3  10   0       40.05       47.76      5.21 o 
   4  10   0       12.69       14.64      3.26 o 
   5  10   0        1.63       -0.53      3.02 o 
   6  10   0        1.78        2.26      3.34 o 
   7  10   0       13.36       10.16      3.78 o 
   8  10   0        1.18        2.67      4.81 o 
   9  10   0       41.74       28.87      5.29 o 
 -16   1   1       90.69       97.83      9.09 o 
 -15   1   1       52.84       51.33      6.05 o 
 -14   1   1        6.37        5.88      3.78 o 
 -13   1   1       67.57       80.52      6.39 o 
 -12   1   1        1.72       -2.85      2.47 o 
 -11   1   1      186.07      187.64      9.94 o 
 -10   1   1       61.04       71.57      4.32 o 
  -9   1   1        0.04       -0.66      0.88 o 
  -8   1   1      190.51      200.81      5.33 o 
  -7   1   1       89.32       83.70      6.12 o 
  -6   1   1        1.29        6.14      1.23 o 
  -5   1   1      590.70      587.94      8.76 o 
  -4   1   1     3207.80     3042.68     30.65 o 
  -3   1   1      248.56      251.91      5.29 o 
  -2   1   1     2883.78     2737.50     26.34 o 
  -1   1   1     5335.91     5113.43     42.07 o 
   0   1   1      164.70      173.87      2.47 o 
   1   1   1    15957.29    14628.68    140.72 o 
   2   1   1     1185.39     1112.75     11.51 o 
   3   1   1     6995.88     6707.86     64.59 o 
   4   1   1     1247.99     1178.17     12.94 o 
   5   1   1      277.49      278.59      4.00 o 
   6   1   1      344.01      344.67      7.50 o 
   7   1   1       20.44       25.62      1.62 o 
   8   1   1      385.37      403.76      6.58 o 
   9   1   1      154.38      150.41      4.86 o 
  10   1   1      208.67      224.71     11.23 o 
  11   1   1      106.89      111.30      5.56 o 
  12   1   1       26.13       24.07      4.54 o 
  13   1   1      473.11      501.55     35.83 o 
  14   1   1       12.83        8.46      6.95 o 
  15   1   1      193.23      195.60     19.78 o 
  16   1   1       45.28       58.46     16.58 o 
 -16   2   1       34.39       31.78      5.29 o 
 -15   2   1      136.59      169.40     13.37 o 
 -14   2   1        1.27        1.07      3.09 o 
 -13   2   1       10.99       20.93      7.20 o 
 -12   2   1       66.15       62.45      4.94 o 
 -11   2   1       64.63       63.71      4.32 o 
 -10   2   1       45.07       40.45      3.46 o 
  -9   2   1      301.72      297.61      6.98 o 
  -8   2   1      163.56      165.00      4.94 o 
  -7   2   1       21.08       17.67      3.40 o 
  -6   2   1     1394.41     1394.86     18.22 o 
  -5   2   1      395.90      410.05      6.79 o 
  -4   2   1     1448.97     1353.60     16.82 o 
  -3   2   1     4296.26     4068.22     34.34 o 
  -2   2   1       63.08       71.23      2.47 o 
  -1   2   1        4.01        4.87      0.76 o 
   0   2   1    11402.96    10770.98    121.74 o 
   1   2   1      689.59      690.14      7.80 o 
   2   2   1     5311.56     5206.39     53.87 o 
   3   2   1       17.40       12.74      1.39 o 
   4   2   1     3756.55     3665.14     31.40 o 
   5   2   1      847.39      810.19     10.69 o 
   6   2   1      585.75      550.14      8.64 o 
   7   2   1      452.32      449.14      5.85 o 
   8   2   1        0.70        2.44      1.56 o 
   9   2   1      114.53      123.24      5.99 o 
  10   2   1      666.75      709.99     10.39 o 
  11   2   1       97.78       97.28      4.48 o 
  12   2   1       11.18       10.16      3.78 o 
  13   2   1      279.83      293.59     10.59 o 
  14   2   1       57.43       66.58      9.62 o 
  15   2   1       64.09       68.86      6.81 o 
  16   2   1        1.10       -0.53      3.78 o 
 -16   3   1        6.94        5.35      4.54 o 
 -15   3   1        1.43       -0.13      3.26 o 
 -14   3   1        5.10        5.66      3.26 o 
 -13   3   1       99.52      105.75      5.95 o 
 -12   3   1        6.19        0.92      2.63 o 
 -11   3   1      225.55      239.16      7.19 o 
 -10   3   1       10.33        9.27      2.47 o 
  -9   3   1      461.88      491.45      9.45 o 
  -8   3   1        3.73        2.85      1.85 o 
  -7   3   1      204.77      176.51      4.94 o 
  -6   3   1      167.80      182.36      8.95 o 
  -5   3   1     1584.10     1558.94     17.88 o 
  -4   3   1      552.97      494.26      5.76 o 
  -3   3   1      650.54      644.38      7.04 o 
  -2   3   1     1114.48     1083.45     12.32 o 
  -1   3   1       42.32       37.55      2.27 o 
   0   3   1       66.62       52.42      2.27 o 
   1   3   1       56.66       51.87      2.27 o 
   2   3   1      448.63      372.06      5.82 o 
   3   3   1     2076.13     1992.64     28.55 o 
   4   3   1     3026.30     3012.91     31.94 o 
   5   3   1      101.34      131.22      3.70 o 
   6   3   1       15.65       10.83      1.85 o 
   7   3   1       25.57       47.50      3.09 o 
   8   3   1       83.21       81.66      4.08 o 
   9   3   1      341.37      344.68      7.60 o 
  10   3   1       78.65       67.22      4.50 o 
  11   3   1        0.07       -0.80      2.14 o 
  12   3   1       12.73       10.56      2.59 o 
  13   3   1      100.97      110.28      8.10 o 
  14   3   1       32.95       42.25      5.29 o 
  15   3   1       43.61       52.31      6.05 o 
  16   3   1       20.58       20.85      5.29 o 
 -15   4   1        1.39        0.06      3.26 o 
 -14   4   1       39.29       43.54      4.71 o 
 -13   4   1       13.66       17.42      3.85 o 
 -12   4   1       18.04       13.90      3.26 o 
 -11   4   1      104.69      102.39      5.86 o 
 -10   4   1       36.28       30.15      3.26 o 
  -9   4   1      109.69      124.44      5.33 o 
  -8   4   1       33.30       38.47      3.09 o 
  -7   4   1      340.18      336.05      7.37 o 
  -6   4   1      993.45     1019.81     13.78 o 
  -5   4   1      395.24      375.55      7.56 o 
  -4   4   1       37.99       46.68      1.96 o 
  -3   4   1       27.79       31.86      2.47 o 
  -2   4   1      297.27      320.02      6.39 o 
  -1   4   1      129.82      127.30      3.78 o 
   0   4   1     1857.01     1771.05     23.06 o 
   1   4   1      203.06      189.86     14.44 o 
   2   4   1      185.41      177.28      3.70 o 
   3   4   1      151.89      171.90      9.01 o 
   4   4   1     2569.80     2942.94     33.56 o 
   5   4   1     2166.98     2173.71     25.82 o 
   6   4   1      860.72      918.90     12.75 o 
   7   4   1      105.78       90.34      3.70 o 
   8   4   1      286.30      305.39     10.70 o 
   9   4   1        7.05        9.28      4.12 o 
  10   4   1      172.03      173.53      7.63 o 
  11   4   1       72.94       73.88      4.94 o 
  12   4   1      281.47      301.33      7.46 o 
  13   4   1       99.63      101.88      7.34 o 
  14   4   1        0.75       -1.65      2.83 o 
  15   4   1        6.47        6.15      4.81 o 
 -15   5   1        5.47        4.63      3.70 o 
 -14   5   1        0.00        3.61      3.46 o 
 -13   5   1       67.72       62.79      5.33 o 
 -12   5   1        1.63        0.92      2.63 o 
 -11   5   1        1.07        1.78      2.86 o 
 -10   5   1        4.53        5.35      2.47 o 
  -9   5   1      127.19      115.78      5.12 o 
  -8   5   1      229.12      228.71      9.36 o 
  -7   5   1        0.12        0.00      1.85 o 
  -6   5   1        9.34       13.78      2.00 o 
  -5   5   1       40.89       37.93      2.32 o 
  -4   5   1      102.85      108.22      3.05 o 
  -3   5   1      327.61      366.51      7.38 o 
  -2   5   1       57.90       69.29      3.34 o 
  -1   5   1       15.12       14.97      1.51 o 
   0   5   1       45.91       43.32      3.02 o 
   1   5   1      125.29      131.93      3.70 o 
   2   5   1      428.40      396.47      6.79 o 
   3   5   1       10.02       10.44      1.85 o 
   4   5   1      511.45      544.36     15.38 o 
   5   5   1       31.27       30.12      2.47 o 
   6   5   1      409.09      398.76      7.85 o 
   7   5   1       11.24       11.41      2.47 o 
   8   5   1      175.60      189.29      7.81 o 
   9   5   1       33.54       32.92      4.23 o 
  10   5   1       10.81        8.33      2.63 o 
  11   5   1      133.15      124.08      5.95 o 
  12   5   1        0.10       -0.27      2.93 o 
  13   5   1       99.37       91.65      6.48 o 
  14   5   1        1.67        3.89      2.90 o 
  15   5   1        0.70        7.70      3.88 o 
 -14   6   1       45.09       52.28      5.33 o 
 -13   6   1       58.14       53.38      6.07 o 
 -12   6   1       90.25       88.60      5.74 o 
 -11   6   1       80.82       75.43      5.33 o 
 -10   6   1       24.40       34.96      5.62 o 
  -9   6   1        0.34        1.18      2.20 o 
  -8   6   1       51.19       60.80      4.08 o 
  -7   6   1       72.04       70.67      5.27 o 
  -6   6   1       51.92       56.40      3.46 o 
  -5   6   1       66.74       56.15      3.46 o 
  -4   6   1        1.88        1.37      1.56 o 
  -3   6   1      710.09      678.44     13.46 o 
  -2   6   1      537.98      541.71     10.59 o 
  -1   6   1        7.42        9.25      2.14 o 
   0   6   1       56.25       55.61      3.34 o 
   1   6   1      310.72      284.26      7.15 o 
   2   6   1        6.41        6.99      2.13 o 
   3   6   1      313.43      338.85      6.79 o 
   4   6   1      255.92      242.14      5.74 o 
   5   6   1       82.94       86.72      4.31 o 
   6   6   1       19.47       17.29      2.47 o 
   7   6   1       21.92       15.44      2.47 o 
   8   6   1        3.18        0.49      2.00 o 
   9   6   1        4.82        3.56      2.47 o 
  10   6   1       11.02        7.90      2.83 o 
  11   6   1      234.89      220.28      7.60 o 
  12   6   1      203.60      194.68      6.67 o 
  13   6   1        0.29        1.34      2.67 o 
  14   6   1       65.01       63.06      4.93 o 
 -13   7   1       15.86       15.77      4.10 o 
 -12   7   1       39.91       46.18      4.71 o 
 -11   7   1       12.09       14.24      3.46 o 
 -10   7   1       29.69       28.23      5.65 o 
  -9   7   1       98.97       93.49      7.41 o 
  -8   7   1       61.02       57.82      4.32 o 
  -7   7   1       11.01       10.37      3.71 o 
  -6   7   1      226.00      222.19      6.36 o 
  -5   7   1       15.93       13.42      2.47 o 
  -4   7   1       67.27       60.39      3.40 o 
  -3   7   1      418.29      430.12     11.04 o 
  -2   7   1       67.99       66.37      4.54 o 
  -1   7   1      205.56      212.95      6.39 o 
   0   7   1     1422.23     1450.50     24.06 o 
   1   7   1       49.35       52.80      6.95 o 
   2   7   1       10.26        8.91      1.85 o 
   3   7   1      168.46      171.92      4.94 o 
   4   7   1        0.11       -1.68      1.56 o 
   5   7   1       70.48       70.03      5.42 o 
   6   7   1       37.07       35.95      3.09 o 
   7   7   1        0.91        1.65      2.00 o 
   8   7   1       38.00       47.39      4.08 o 
   9   7   1      241.49      201.64      9.69 o 
  10   7   1       25.86       34.93      4.08 o 
  11   7   1       72.67       71.20      5.33 o 
  12   7   1        1.44        0.75      2.50 o 
  13   7   1       14.85       19.53      3.58 o 
 -12   8   1       14.76        8.16      3.37 o 
 -11   8   1       12.43       13.43      5.43 o 
 -10   8   1        7.74        4.11      2.83 o 
  -9   8   1        1.52       -0.86      2.20 o 
  -8   8   1       33.88       26.98      3.46 o 
  -7   8   1       10.29        7.64      2.63 o 
  -6   8   1       31.24       29.78      3.46 o 
  -5   8   1        3.77        2.53      2.43 o 
  -4   8   1       49.08       48.52      3.70 o 
  -3   8   1        9.26       13.61      3.35 o 
  -2   8   1       21.58       21.53      3.74 o 
  -1   8   1      784.63      798.42     14.73 o 
   0   8   1       36.65       38.58      4.81 o 
   1   8   1      793.26      799.41     15.12 o 
   2   8   1       12.21       12.55      3.46 o 
   3   8   1       85.75       80.72      4.32 o 
   4   8   1      117.26      103.70      6.81 o 
   5   8   1       17.08       19.52      2.96 o 
   6   8   1       20.84       12.06      2.84 o 
   7   8   1       21.63       23.89      3.26 o 
   8   8   1       20.49       14.26      3.09 o 
   9   8   1       12.77       16.42      3.46 o 
  10   8   1        0.63        2.85      3.09 o 
  11   8   1        7.49        4.61      3.46 o 
  12   8   1        1.03       -0.51      2.78 o 
 -11   9   1        0.96        4.75      3.64 o 
 -10   9   1       20.54       18.88      3.70 o 
  -9   9   1       19.75       26.76      4.08 o 
  -8   9   1        1.10        0.66      2.83 o 
  -7   9   1       88.52       83.60      5.33 o 
  -6   9   1        9.93        9.21      2.83 o 
  -5   9   1      234.28      247.84      9.26 o 
  -4   9   1      624.00      648.62     11.93 o 
  -3   9   1      258.84      314.32      7.98 o 
  -2   9   1       93.58      104.55     13.90 o 
  -1   9   1      159.86      161.15      7.15 o 
   0   9   1      622.20      655.04     11.31 o 
   1   9   1       46.11       51.09      4.87 o 
   2   9   1       23.55       21.90      3.09 o 
   3   9   1       59.30       60.46      4.32 o 
   4   9   1      177.47      196.11      7.97 o 
   5   9   1      146.79      137.70      5.95 o 
   6   9   1        6.07        7.49      2.83 o 
   7   9   1      273.31      267.36      9.83 o 
   8   9   1       19.53       25.34      4.54 o 
   9   9   1       22.39       26.07      8.02 o 
  10   9   1       21.14       21.84      4.87 o 
  -9  10   1       21.40       26.20      6.43 o 
  -8  10   1        8.78       11.63      3.46 o 
  -7  10   1       19.36       14.68      3.46 o 
  -6  10   1        7.78       11.57      4.33 o 
  -5  10   1       26.50       35.63      4.71 o 
  -4  10   1        0.00       -1.50      2.31 o 
  -3  10   1      850.44      901.62     14.99 o 
  -2  10   1       88.73      100.33      5.67 o 
  -1  10   1      821.46      845.13     17.34 o 
   0  10   1      166.35      220.30      8.67 o 
   1  10   1       45.57       64.52      6.95 o 
   2  10   1        3.82        1.07      3.02 o 
   3  10   1      227.88      255.89      9.43 o 
   4  10   1        2.26        0.53      3.02 o 
   5  10   1        2.63        0.53      3.02 o 
   6  10   1       22.55       22.04      4.54 o 
   7  10   1        1.37       -2.14      4.28 o 
   8  10   1        1.13       -2.14      4.28 o 
  -6  11   1       42.91       29.94      7.49 o 
  -5  11   1        0.85       -6.42      4.28 o 
  -4  11   1        1.22        1.07      5.35 o 
  -3  11   1       15.07       16.04      6.42 o 
  -2  11   1      189.83      197.85     13.90 o 
  -1  11   1        1.46        2.14      5.35 o 
   0  11   1       69.48       84.88      7.15 o 
   1  11   1       41.35       34.22      6.42 o 
   2  11   1       90.06      131.54      9.62 o 
   3  11   1        5.06        6.42      5.35 o 
   4  11   1        5.41        7.49      5.35 o 
   5  11   1       10.91        7.49      5.35 o 
   6  11   1       20.35       13.90      6.42 o 
 -17   0   2       81.26       84.49     10.69 o 
 -16   0   2      421.49      459.86     20.32 o 
 -15   0   2       32.22       41.71      7.49 o 
 -14   0   2      150.54      158.28     11.76 o 
 -13   0   2      102.07       75.93      8.56 o 
 -12   0   2        0.79        3.21      4.28 o 
 -11   0   2      105.17       98.39      8.56 o 
 -10   0   2       34.92       34.26      3.78 o 
  -9   0   2       10.42        4.81      3.74 o 
  -8   0   2      192.49      197.82      6.39 o 
  -7   0   2        0.01       10.13      9.09 o 
  -6   0   2     1331.81     1172.62     17.76 o 
  -5   0   2       18.88       17.11      2.27 o 
  -4   0   2      521.43      510.58      6.74 o 
  -3   0   2     2875.72     2652.72     26.54 o 
  -2   0   2      108.17      119.65      2.00 o 
  -1   0   2       48.96       59.23      1.23 o 
   0   0   2    10823.11    10221.24    170.04 o 
   1   0   2     2220.96     2080.56     28.34 o 
   2   0   2    31199.25    28156.93   1082.81 o 
   3   0   2     1591.40     1461.55     18.91 o 
   4   0   2     3740.03     3586.15     45.99 o 
   5   0   2     2717.70     2567.81     54.54 o 
   6   0   2     1631.52     1693.99     32.08 o 
   7   0   2     2390.54     2377.49     62.03 o 
   8   0   2       42.95       51.89      3.34 o 
   9   0   2      246.01      249.94      8.56 o 
  10   0   2      569.12      588.19     18.18 o 
  11   0   2        2.13        1.07      4.28 o 
  12   0   2      164.30      150.79     10.69 o 
  13   0   2        1.42        6.42      5.35 o 
  14   0   2      156.68      163.62     12.83 o 
  15   0   2       33.91       38.50      8.56 o 
  16   0   2       18.62       14.97      6.42 o 
 -16   1   2       14.95       20.00      5.29 o 
 -15   1   2      120.75      106.58     19.25 o 
 -14   1   2       32.08       27.73      7.49 o 
 -13   1   2       35.93       37.98      4.32 o 
 -12   1   2       31.46       33.50      3.70 o 
 -11   1   2      101.79      101.66      6.32 o 
 -10   1   2      231.62      225.98      6.36 o 
  -9   1   2       23.06       24.57      2.47 o 
  -8   1   2       71.67       60.88      3.26 o 
  -7   1   2       99.39       81.59      3.46 o 
  -6   1   2     1382.15     1271.77     30.96 o 
  -5   1   2      615.84      540.14      9.43 o 
  -4   1   2     1372.70     1364.21     14.79 o 
  -3   1   2    44778.49    40578.50    815.12 o 
  -2   1   2     1867.05     1706.91     14.96 o 
  -1   1   2      201.36      178.61      2.20 o 
   0   1   2     1593.72     1465.25     21.39 o 
   1   1   2     1789.04     1648.04     12.80 o 
   2   1   2       48.55       40.45      3.74 o 
   3   1   2     1866.16     1826.28     15.47 o 
   4   1   2      331.24      325.46      4.05 o 
   5   1   2      693.64      623.93      9.35 o 
   6   1   2       10.20       17.58      1.34 o 
   7   1   2      150.69      160.08      3.24 o 
   8   1   2      130.18      152.16      4.32 o 
   9   1   2      255.50      233.20      6.11 o 
  10   1   2       71.99       59.92      3.88 o 
  11   1   2      324.62      318.73      9.83 o 
  12   1   2      532.50      585.56     14.37 o 
  13   1   2      724.39      749.90     17.00 o 
  14   1   2       50.96       48.34      6.05 o 
  15   1   2        8.70       11.67      6.95 o 
  16   1   2        2.17        3.21      3.78 o 
 -16   2   2       77.62       81.96      9.09 o 
 -15   2   2       73.40       73.29      8.02 o 
 -14   2   2       81.12       73.80      7.06 o 
 -13   2   2       22.87       26.39      3.70 o 
 -12   2   2      236.07      242.20      7.60 o 
 -11   2   2       69.28       70.35      4.50 o 
 -10   2   2        0.47        2.85      1.85 o 
  -9   2   2        0.47       -0.36      1.85 o 
  -8   2   2      122.82      134.24      4.50 o 
  -7   2   2      650.81      665.42     10.28 o 
  -6   2   2      455.97      420.91      7.19 o 
  -5   2   2      119.64      108.10      2.93 o 
  -4   2   2       35.01       35.60      1.46 o 
  -3   2   2     3280.66     3159.92     27.25 o 
  -2   2   2       51.61       68.36      3.24 o 
  -1   2   2     1438.33     1393.86     22.85 o 
   0   2   2    11010.74    10679.58     87.88 o 
   1   2   2     3465.47     3162.85     26.68 o 
   2   2   2     1159.02     1090.16      9.24 o 
   3   2   2       26.75       31.38      1.43 o 
   4   2   2     2601.78     2686.04     24.77 o 
   5   2   2      365.38      341.92      5.53 o 
   6   2   2     2210.64     2233.72     18.71 o 
   7   2   2     1213.11     1236.09     12.21 o 
   8   2   2     1804.31     1800.60     18.84 o 
   9   2   2       41.42       34.98      2.67 o 
  10   2   2       45.97       48.55      4.14 o 
  11   2   2        1.98        1.18      3.50 o 
  12   2   2        4.51        4.81      3.78 o 
  13   2   2      111.03      105.34      7.56 o 
  14   2   2      129.90      161.51      9.07 o 
  15   2   2        0.84        2.14      3.78 o 
  16   2   2        0.44        3.21      4.54 o 
 -16   3   2       20.67       21.88      4.32 o 
 -15   3   2       59.24       59.95      5.33 o 
 -14   3   2       64.40       68.39      5.33 o 
 -13   3   2       84.67       82.12      5.49 o 
 -12   3   2       48.84       42.11      4.08 o 
 -11   3   2       45.91       39.10      3.70 o 
 -10   3   2        0.01       -0.58      4.17 o 
  -9   3   2       22.07       18.63      2.47 o 
  -8   3   2       75.26       83.45      5.55 o 
  -7   3   2     2957.07     3134.74     33.52 o 
  -6   3   2     2256.37     2297.28     25.27 o 
  -5   3   2     1366.88     1351.05     17.75 o 
  -4   3   2       64.45       71.12      2.12 o 
  -3   3   2      312.13      279.97      6.95 o 
  -2   3   2        0.03       -0.93      0.62 o 
  -1   3   2      356.50      361.84      5.33 o 
   0   3   2       12.35        7.67      2.14 o 
   1   3   2      245.16      273.26      4.66 o 
   2   3   2      504.39      487.72      5.73 o 
   3   3   2      256.57      275.84      4.12 o 
   4   3   2      489.82      470.79      5.96 o 
   5   3   2      266.17      290.07      4.20 o 
   6   3   2      363.78      389.31      6.65 o 
   7   3   2      381.77      404.11      7.60 o 
   8   3   2      571.83      537.04      8.28 o 
   9   3   2       91.19       97.69      5.87 o 
  10   3   2      217.32      212.26      5.60 o 
  11   3   2      299.70      296.09      6.92 o 
  12   3   2      149.82      161.71      5.47 o 
  13   3   2       33.21       43.02      5.29 o 
  14   3   2       68.01       59.91      6.05 o 
  15   3   2        0.69        2.67      3.78 o 
 -16   4   2        0.40        1.67      3.46 o 
 -15   4   2       11.73       13.90      3.70 o 
 -14   4   2        0.99        5.58      2.96 o 
 -13   4   2       31.59       31.52      4.08 o 
 -12   4   2      175.32      179.72      6.79 o 
 -11   4   2        2.12        2.50      2.47 o 
 -10   4   2        4.85        9.17      2.92 o 
  -9   4   2       69.19       63.15      4.08 o 
  -8   4   2       52.77       58.62      3.70 o 
  -7   4   2      136.02      135.68      4.50 o 
  -6   4   2        6.49        7.07      1.39 o 
  -5   4   2       89.81      131.06      4.48 o 
  -4   4   2        0.07        1.28      1.08 o 
  -3   4   2      628.17      648.73      7.85 o 
  -2   4   2       76.89       67.31      2.76 o 
  -1   4   2      143.02      142.23      4.11 o 
   0   4   2      106.99      104.81      4.28 o 
   1   4   2       16.68       16.33      2.14 o 
   2   4   2     3246.89     3204.63     32.51 o 
   3   4   2       30.49       26.15      1.85 o 
   4   4   2     2419.98     2553.05     27.12 o 
   5   4   2      169.98      170.75      7.22 o 
   6   4   2      251.50      261.51      6.17 o 
   7   4   2       58.71       72.76      5.03 o 
   8   4   2      261.86      232.08      6.17 o 
   9   4   2        5.12        1.30      1.81 o 
  10   4   2      275.45      267.75      6.42 o 
  11   4   2       12.64       16.12      2.67 o 
  12   4   2       84.44       96.03      4.93 o 
  13   4   2       44.45       55.71      4.12 o 
  14   4   2        0.01       -0.24      3.34 o 
  15   4   2       13.30       13.90      4.54 o 
 -15   5   2        6.70        4.28      3.70 o 
 -14   5   2       36.05       26.83      4.23 o 
 -13   5   2        0.10       -0.15      2.63 o 
 -12   5   2      198.78      190.18      7.19 o 
 -11   5   2       43.15       46.12      4.08 o 
 -10   5   2       52.48       53.74      4.32 o 
  -9   5   2       13.48       15.85      2.82 o 
  -8   5   2      282.88      278.01      7.19 o 
  -7   5   2       31.77       28.51      3.95 o 
  -6   5   2        0.06       -0.76      1.56 o 
  -5   5   2        4.12        4.37      1.15 o 
  -4   5   2        2.98        4.01      1.07 o 
  -3   5   2      172.53      167.77      3.53 o 
  -2   5   2       29.28       36.65      2.20 o 
  -1   5   2      610.78      658.63     24.06 o 
   0   5   2     1442.51     1427.25     20.85 o 
   1   5   2      245.93      281.02      9.09 o 
   2   5   2      386.99      350.06     12.02 o 
   3   5   2     1078.99     1084.51     13.78 o 
   4   5   2     1488.19     1608.90     18.93 o 
   5   5   2      530.60      539.13     14.40 o 
   6   5   2       64.95       74.73      6.08 o 
   7   5   2      233.46      247.22      6.36 o 
   8   5   2        0.00        1.78      1.85 o 
   9   5   2      134.60      142.00      5.74 o 
  10   5   2       44.94       50.14      5.40 o 
  11   5   2       38.72       39.97      3.58 o 
  12   5   2      109.37      115.96      7.56 o 
  13   5   2        6.74       11.87      3.40 o 
  14   5   2       18.25       23.90      3.58 o 
 -14   6   2        7.92        8.47      3.60 o 
 -13   6   2        4.26        6.42      3.09 o 
 -12   6   2       43.20       33.04      3.88 o 
 -11   6   2       10.20        2.60      3.93 o 
 -10   6   2        5.76        8.40      2.63 o 
  -9   6   2      273.03      249.46     13.80 o 
  -8   6   2       50.56       48.99      3.70 o 
  -7   6   2       28.04       26.38      2.83 o 
  -6   6   2        0.37       -1.99      1.98 o 
  -5   6   2        0.04        0.64      1.26 o 
  -4   6   2        2.21        2.53      1.15 o 
  -3   6   2       15.12       14.32      2.04 o 
  -2   6   2      679.26      664.22     12.03 o 
  -1   6   2       40.63       41.74      3.02 o 
   0   6   2      691.86      771.71     12.79 o 
   1   6   2     1453.73     1517.62     21.89 o 
   2   6   2       31.09       35.03      2.63 o 
   3   6   2      486.84      538.56      8.84 o 
   4   6   2        4.90        6.77      1.85 o 
   5   6   2      446.06      479.18      8.84 o 
   6   6   2       81.28       72.20      3.88 o 
   7   6   2       15.81       14.28      2.47 o 
   8   6   2        4.25        5.35      2.47 o 
   9   6   2       22.23       27.21      3.42 o 
  10   6   2        7.33        2.85      2.36 o 
  11   6   2       33.50       33.69      3.58 o 
  12   6   2       12.13        9.97      2.90 o 
  13   6   2       14.19       14.66      3.32 o 
  14   6   2        6.05        9.89      3.21 o 
 -13   7   2        1.78        3.56      3.09 o 
 -12   7   2        1.40        1.91      3.58 o 
 -11   7   2        2.13       -2.50      2.69 o 
 -10   7   2        0.08       -1.15      2.63 o 
  -9   7   2        7.15        8.86      2.63 o 
  -8   7   2      198.78      198.23      6.57 o 
  -7   7   2      135.87      123.24      5.33 o 
  -6   7   2      115.74      117.56      5.04 o 
  -5   7   2        1.25        0.00      1.85 o 
  -4   7   2      115.02      100.13      3.44 o 
  -3   7   2      395.87      393.81     10.03 o 
  -2   7   2      218.24      203.90      5.33 o 
  -1   7   2      405.41      407.68      9.62 o 
   0   7   2       60.07       62.66      4.11 o 
   1   7   2       32.92       32.08      3.02 o 
   2   7   2       32.91       29.06      2.47 o 
   3   7   2       67.11       79.41      3.88 o 
   4   7   2      138.41      137.26      4.94 o 
   5   7   2        2.20        1.78      1.85 o 
   6   7   2        0.21       -0.36      1.85 o 
   7   7   2       29.01       27.08      3.09 o 
   8   7   2       88.18      104.21      5.91 o 
   9   7   2      129.93      110.65      5.74 o 
  10   7   2       46.35       37.11      3.58 o 
  11   7   2        6.17        9.67      2.69 o 
  12   7   2        0.64       -1.95      2.44 o 
  13   7   2       20.63       22.83      4.63 o 
 -12   8   2        1.40       -2.71      2.83 o 
 -11   8   2       32.60       33.50      4.32 o 
 -10   8   2        0.22        1.48      2.53 o 
  -9   8   2        7.58       10.69      4.03 o 
  -8   8   2        0.76        0.21      2.20 o 
  -7   8   2        1.63       -0.75      2.20 o 
  -6   8   2      158.73      154.10      6.11 o 
  -5   8   2      320.22      321.87      7.98 o 
  -4   8   2        5.64        4.06      2.57 o 
  -3   8   2     2620.77     2767.28     35.81 o 
  -2   8   2      462.65      455.69     23.22 o 
  -1   8   2      173.69      182.88      6.81 o 
   0   8   2      391.88      402.00     23.53 o 
   1   8   2       55.05       55.69      4.54 o 
   2   8   2        0.12       -1.43      1.85 o 
   3   8   2       18.44       15.25      2.47 o 
   4   8   2       16.15       18.66      2.83 o 
   5   8   2        0.56       -1.78      1.85 o 
   6   8   2      297.35      277.00      7.41 o 
   7   8   2       21.82       14.36      2.92 o 
   8   8   2       53.27       57.89      4.50 o 
   9   8   2      319.75      325.11      7.88 o 
  10   8   2       92.64       84.82      5.56 o 
  11   8   2        3.29        3.21      3.09 o 
  12   8   2       75.94       90.89      6.52 o 
 -11   9   2        9.01       10.91      3.88 o 
 -10   9   2       54.11       64.56      5.89 o 
  -9   9   2        7.10       11.89      3.26 o 
  -8   9   2       11.07       11.41      3.09 o 
  -7   9   2       25.82       30.37      5.95 o 
  -6   9   2      218.43      221.00      7.19 o 
  -5   9   2       46.73       52.73      4.08 o 
  -4   9   2       22.83       23.08      3.26 o 
  -3   9   2       56.23       54.83      4.08 o 
  -2   9   2     2202.47     2280.94     37.60 o 
  -1   9   2       50.24       48.55      3.32 o 
   0   9   2      546.66      566.27     12.86 o 
   1   9   2      100.35      105.03      6.39 o 
   2   9   2        9.62       14.62      3.02 o 
   3   9   2        6.36        7.49      3.02 o 
   4   9   2        0.04       -1.99      2.67 o 
   5   9   2       44.76       36.49      4.54 o 
   6   9   2       25.34       33.29      4.54 o 
   7   9   2      249.28      234.23      9.07 o 
   8   9   2       40.43       52.32      4.50 o 
   9   9   2       23.54       23.64      3.70 o 
  10   9   2       59.80       60.55      5.12 o 
  -9  10   2       27.43       41.82      6.05 o 
  -8  10   2        0.33        2.33      4.11 o 
  -7  10   2       58.57       82.01      7.15 o 
  -6  10   2        0.86       -3.21      3.78 o 
  -5  10   2       23.59       17.84      4.54 o 
  -4  10   2      121.83      130.55      8.32 o 
  -3  10   2        0.12        3.74      3.78 o 
  -2  10   2      285.56      336.87     16.04 o 
  -1  10   2        0.86        1.07      4.81 o 
   0  10   2      138.26      156.97      7.91 o 
   1  10   2      379.63      407.84     14.97 o 
   2  10   2      202.88      210.66      8.98 o 
   3  10   2       20.69       22.46      5.35 o 
   4  10   2        4.80        4.28      4.28 o 
   5  10   2       15.90       21.32      9.62 o 
   6  10   2       60.32       67.76      6.39 o 
   7  10   2        2.66       -0.24      3.34 o 
   8  10   2        0.06        4.28      3.78 o 
  -6  11   2        0.06        0.53      4.81 o 
  -5  11   2       10.03        2.67      3.78 o 
  -4  11   2       14.71       15.71      4.87 o 
  -3  11   2       21.31       13.81      4.11 o 
  -2  11   2      136.86      143.65     11.23 o 
  -1  11   2        1.43        5.35      5.35 o 
   0  11   2      365.00      416.25     11.90 o 
   1  11   2        1.51        3.80      3.34 o 
   2  11   2        1.40        6.63      4.28 o 
   3  11   2        8.51       19.00      4.87 o 
   4  11   2       42.66       53.47      6.39 o 
   5  11   2       21.12       23.99      4.87 o 
   6  11   2        0.00       -2.02      3.74 o 
 -17   1   3      177.49      204.34     16.04 o 
 -16   1   3        0.01        0.53      3.78 o 
 -15   1   3       34.96       23.28      5.88 o 
 -14   1   3        5.13        4.11      3.32 o 
 -13   1   3       16.11       16.39      3.09 o 
 -12   1   3       72.20       83.17      5.60 o 
 -11   1   3       15.73       17.26      3.09 o 
 -10   1   3        3.33        1.07      2.00 o 
  -9   1   3       77.93       73.46      5.37 o 
  -8   1   3      519.62      539.29     12.03 o 
  -7   1   3      271.13      276.21      5.06 o 
  -6   1   3      812.73      836.55      8.24 o 
  -5   1   3     1820.66     1796.33     14.99 o 
  -4   1   3     2942.34     2911.15     20.87 o 
  -3   1   3   118130.93   104564.87    747.46 o 
  -2   1   3     1235.22     1133.96      8.58 o 
  -1   1   3     8436.36     7603.02     85.29 o 
   0   1   3     1259.58     1043.99     11.51 o 
   1   1   3    13073.41    12254.05    101.36 o 
   2   1   3       83.03       88.73      3.40 o 
   3   1   3     1112.76     1087.39     10.67 o 
   4   1   3      508.77      489.52      5.96 o 
   5   1   3       45.91       45.22      1.96 o 
   6   1   3      271.89      305.07      4.88 o 
   7   1   3       34.85       30.62      1.96 o 
   8   1   3       52.95       45.08      2.50 o 
   9   1   3        7.08        2.14      2.02 o 
  10   1   3       44.59       44.25      3.46 o 
  11   1   3       68.16       70.84      6.05 o 
  12   1   3      164.67      195.34      8.67 o 
  13   1   3       68.99       65.31      8.56 o 
  14   1   3       44.31       43.65      5.63 o 
  15   1   3       22.44       17.11      4.54 o 
  16   1   3        0.31        5.88      5.88 o 
 -16   2   3       44.85       36.58      8.02 o 
 -15   2   3        0.13       -2.69      3.65 o 
 -14   2   3      175.45      176.22      7.14 o 
 -13   2   3       11.15        6.25      2.83 o 
 -12   2   3       54.22       56.68      8.07 o 
 -11   2   3       23.16       29.04      3.46 o 
 -10   2   3       29.54       29.34      3.09 o 
  -9   2   3      357.71      379.48      7.98 o 
  -8   2   3     2118.87     2205.51     25.30 o 
  -7   2   3      222.56      228.09      5.33 o 
  -6   2   3     4301.51     4336.48     37.67 o 
  -5   2   3     2559.25     2542.75     23.93 o 
  -4   2   3     1930.33     1866.41     18.30 o 
  -3   2   3    16645.42    16277.93    120.74 o 
  -2   2   3     7043.14     6734.79     55.95 o 
  -1   2   3     1345.44     1227.18     12.66 o 
   0   2   3     1340.58     1317.80     12.50 o 
   1   2   3     1288.55     1164.20     10.65 o 
   2   2   3     1023.66     1101.74     14.09 o 
   3   2   3      341.36      332.85      4.00 o 
   4   2   3        0.12        1.07      0.86 o 
   5   2   3       40.59       30.70      1.58 o 
   6   2   3      345.03      386.49      5.17 o 
   7   2   3     2100.41     2197.33     18.99 o 
   8   2   3      148.41      163.50      4.39 o 
   9   2   3      461.49      484.52     12.11 o 
  10   2   3      197.51      172.59      5.95 o 
  11   2   3       91.31      109.95      5.33 o 
  12   2   3       10.31        6.95      9.09 o 
  13   2   3       65.50       71.47      6.42 o 
  14   2   3       73.89       76.50      6.81 o 
  15   2   3        0.23        5.54      4.11 o 
 -16   3   3        6.95       -2.39      3.26 o 
 -15   3   3       26.17       22.30      3.88 o 
 -14   3   3       33.06       29.55      4.32 o 
 -13   3   3       25.24       29.65      3.88 o 
 -12   3   3        0.09        2.50      2.47 o 
 -11   3   3        0.21       -1.43      2.47 o 
 -10   3   3       26.93       32.93      3.26 o 
  -9   3   3      483.66      515.81      9.66 o 
  -8   3   3        0.55        3.21      1.85 o 
  -7   3   3      308.38      293.47      6.36 o 
  -6   3   3      643.84      635.07      7.92 o 
  -5   3   3      258.21      253.27      4.48 o 
  -4   3   3      177.09      194.59      7.80 o 
  -3   3   3       28.67       21.84      1.26 o 
  -2   3   3       18.85       15.05      1.07 o 
  -1   3   3     1052.43     1065.11     10.51 o 
   0   3   3      167.87      156.54      3.11 o 
   1   3   3      102.60      119.90      2.16 o 
   2   3   3       29.08       41.37      1.96 o 
   3   3   3      131.22      137.02      2.66 o 
   4   3   3      190.05      201.59      3.31 o 
   5   3   3       83.76       65.07      2.02 o 
   6   3   3        2.38        0.36      0.76 o 
   7   3   3      182.62      199.66      4.81 o 
   8   3   3       15.11       17.08      2.14 o 
   9   3   3      679.19      687.51     10.16 o 
  10   3   3      220.50      212.79      5.88 o 
  11   3   3       85.52       90.29      4.39 o 
  12   3   3       19.65       18.80      3.46 o 
  13   3   3        1.49       -7.22      4.81 o 
  14   3   3       16.31       16.04      4.54 o 
  15   3   3        3.24        5.88      4.54 o 
 -16   4   3       10.24        9.95      3.88 o 
 -15   4   3        1.71       -0.36      3.09 o 
 -14   4   3        0.03       -3.46      2.83 o 
 -13   4   3       43.53       51.61      4.71 o 
 -12   4   3      145.12      135.50      6.11 o 
 -11   4   3       16.70       17.75      3.26 o 
 -10   4   3      125.05      135.33      5.56 o 
  -9   4   3        0.98        3.31      2.00 o 
  -8   4   3       36.75       35.51      2.96 o 
  -7   4   3      264.37      290.52      6.74 o 
  -6   4   3      360.61      376.32      5.50 o 
  -5   4   3        0.01        2.67      1.07 o 
  -4   4   3      603.72      624.79      8.34 o 
  -3   4   3        9.74        8.52      1.07 o 
  -2   4   3        0.61        0.80      0.87 o 
  -1   4   3     1135.35     1137.82     20.69 o 
   0   4   3     1048.73     1115.94     13.31 o 
   1   4   3      705.38      718.75      8.07 o 
   2   4   3     3649.70     3918.50     30.85 o 
   3   4   3       12.54       10.42      1.08 o 
   4   4   3      719.24      706.35      7.56 o 
   5   4   3      119.86      132.75      2.90 o 
   6   4   3        1.13        2.73      1.40 o 
   7   4   3       22.24       23.89      2.93 o 
   8   4   3       73.10       69.14      3.44 o 
   9   4   3       26.60       25.61      2.67 o 
  10   4   3      196.44      182.99      8.83 o 
  11   4   3       36.82       41.96      3.58 o 
  12   4   3        0.00        0.59      3.86 o 
  13   4   3        0.12       -1.78      3.70 o 
  14   4   3       67.36       61.36      9.62 o 
  15   4   3        0.02        0.58      4.11 o 
 -15   5   3        8.19        1.51      3.43 o 
 -14   5   3        0.00       -1.89      2.97 o 
 -13   5   3        2.05        5.64      5.36 o 
 -12   5   3      180.75      177.22      7.38 o 
 -11   5   3       25.99       20.97      3.26 o 
 -10   5   3       74.83       63.87      4.50 o 
  -9   5   3       54.32       50.03      3.88 o 
  -8   5   3       13.73       14.54      2.63 o 
  -7   5   3      189.81      217.76      5.95 o 
  -6   5   3       17.97       21.53      2.47 o 
  -5   5   3       19.08       16.70      1.46 o 
  -4   5   3      140.01      138.69      3.44 o 
  -3   5   3       26.99       23.45      1.85 o 
  -2   5   3      105.04       88.51      2.83 o 
  -1   5   3      101.61      120.66      3.46 o 
   0   5   3     1105.96     1241.28     15.17 o 
   1   5   3     3420.87     3665.78     33.03 o 
   2   5   3       37.72       34.84      2.24 o 
   3   5   3     1080.60     1127.98     12.37 o 
   4   5   3      363.14      387.24      6.24 o 
   5   5   3      176.60      192.58      4.48 o 
   6   5   3        0.26       -0.48      1.40 o 
   7   5   3       26.59       18.87      2.58 o 
   8   5   3       28.55       30.58      2.93 o 
   9   5   3      116.54      120.90      5.54 o 
  10   5   3       21.02       23.85      3.05 o 
  11   5   3      332.98      335.97      8.80 o 
  12   5   3       11.20        7.30      2.50 o 
  13   5   3       12.82       15.93      3.21 o 
  14   5   3       41.39       46.50      4.94 o 
 -14   6   3        0.77       -3.61      2.96 o 
 -13   6   3       49.98       39.47      5.02 o 
 -12   6   3       45.76       45.16      4.50 o 
 -11   6   3        0.58        2.14      2.63 o 
 -10   6   3       23.16       25.64      3.26 o 
  -9   6   3       18.49       10.71      2.83 o 
  -8   6   3        2.56        3.53      2.20 o 
  -7   6   3      450.48      467.93     10.73 o 
  -6   6   3      615.35      624.70     10.65 o 
  -5   6   3       56.98       56.14      3.55 o 
  -4   6   3        3.47        5.13      1.26 o 
  -3   6   3       55.59       56.54      2.69 o 
  -2   6   3      411.95      358.24      5.85 o 
  -1   6   3      166.90      182.79      4.71 o 
   0   6   3        2.80        2.14      2.52 o 
   1   6   3      221.29      243.69      5.09 o 
   2   6   3      140.87      167.58      5.09 o 
   3   6   3      279.12      290.95      7.32 o 
   4   6   3       25.82       28.58      2.47 o 
   5   6   3       11.62       12.45      1.96 o 
   6   6   3        1.69        2.14      1.60 o 
   7   6   3        0.85       -1.85      1.70 o 
   8   6   3        6.09        0.33      2.78 o 
   9   6   3      116.83      123.50      4.93 o 
  10   6   3      142.89      134.07      5.42 o 
  11   6   3       46.10       55.37      4.28 o 
  12   6   3      108.71       94.22      5.35 o 
  13   6   3      119.87      113.26      6.00 o 
 -13   7   3       11.72       11.92      4.07 o 
 -12   7   3       18.59       16.28      4.73 o 
 -11   7   3       28.65       29.50      4.89 o 
 -10   7   3       95.98       88.06      6.97 o 
  -9   7   3       11.97       11.11      2.83 o 
  -8   7   3       52.87       60.12      4.23 o 
  -7   7   3        6.82        7.40      2.31 o 
  -6   7   3      133.71      138.78      7.37 o 
  -5   7   3        0.38        0.25      1.64 o 
  -4   7   3       18.96       18.59      1.96 o 
  -3   7   3      163.42      172.48      4.46 o 
  -2   7   3       90.99       84.14      3.86 o 
  -1   7   3        3.13        0.76      1.56 o 
   0   7   3       20.00       20.13      2.47 o 
   1   7   3       48.25       59.14      2.90 o 
   2   7   3      102.43       95.73      3.53 o 
   3   7   3        9.08        9.08      1.70 o 
   4   7   3      113.76      114.20      3.98 o 
   5   7   3       14.70       10.58      1.96 o 
   6   7   3        3.13        1.35      1.70 o 
   7   7   3       99.96       97.55      4.52 o 
   8   7   3       38.62       43.77      5.12 o 
   9   7   3      116.45      108.21      5.16 o 
  10   7   3       79.23      107.77     10.74 o 
  11   7   3       28.05       31.54      5.42 o 
  12   7   3       18.51       23.42      4.32 o 
 -12   8   3        4.15        7.99      3.26 o 
 -11   8   3        0.40        3.18      3.52 o 
 -10   8   3        5.03        7.66      2.96 o 
  -9   8   3       18.71       24.10      3.26 o 
  -8   8   3       10.94       10.56      3.06 o 
  -7   8   3      213.07      215.84      6.98 o 
  -6   8   3        0.20       -1.71      2.20 o 
  -5   8   3       24.80       24.22      3.26 o 
  -4   8   3       25.40       30.68      3.26 o 
  -3   8   3       97.81      115.47      7.56 o 
  -2   8   3        5.78        9.53      2.31 o 
  -1   8   3      645.44      635.41     13.32 o 
   0   8   3       48.61       54.17      3.46 o 
   1   8   3       61.34       64.95      3.32 o 
   2   8   3        0.83        4.14      1.70 o 
   3   8   3        4.57        5.44      2.00 o 
   4   8   3       25.24       27.08      3.09 o 
   5   8   3       80.35       80.61      4.86 o 
   6   8   3      312.53      256.76      7.36 o 
   7   8   3       16.23       14.57      3.09 o 
   8   8   3        2.91        1.56      2.83 o 
   9   8   3        9.51        7.13      3.09 o 
  10   8   3       30.33       30.31      6.14 o 
  11   8   3       51.06       55.23      5.12 o 
 -11   9   3        0.11       -1.65      4.11 o 
 -10   9   3        0.09        1.85      4.11 o 
  -9   9   3        0.15       -5.01      3.34 o 
  -8   9   3        0.92       -3.21      3.34 o 
  -7   9   3       20.73       13.90      4.54 o 
  -6   9   3       50.59       61.63      6.42 o 
  -5   9   3        5.66        6.95      3.78 o 
  -4   9   3        3.90       11.23      3.78 o 
  -3   9   3        9.59       16.07      4.81 o 
  -2   9   3      245.51      263.50      9.43 o 
  -1   9   3      189.14      195.29     11.76 o 
   0   9   3       92.21      117.46     18.18 o 
   1   9   3        1.04        6.42      3.02 o 
   2   9   3       41.21       46.68      8.02 o 
   3   9   3       26.74       22.91      4.11 o 
   4   9   3        2.06        1.07      3.21 o 
   5   9   3       37.77       24.45      4.81 o 
   6   9   3       19.04       16.34      4.11 o 
   7   9   3       15.72       19.82      4.11 o 
   8   9   3        0.00        4.81      3.78 o 
   9   9   3        1.82        4.28      4.28 o 
  10   9   3       35.87       36.04     11.23 o 
  -9  10   3        6.62        2.67      4.54 o 
  -8  10   3       21.35       24.66      5.29 o 
  -7  10   3        7.01        4.28      3.78 o 
  -6  10   3       13.15       16.58      4.54 o 
  -5  10   3        3.54        5.88      3.78 o 
  -4  10   3        1.93        1.60      3.78 o 
  -3  10   3       62.12       67.80      6.95 o 
  -2  10   3        0.03        4.28      5.35 o 
  -1  10   3        1.11        2.73      4.28 o 
   0  10   3       80.48       73.04      6.39 o 
   1  10   3       11.71       12.54      3.34 o 
   2  10   3       42.28       52.17      5.63 o 
   3  10   3      133.34      141.54      8.22 o 
   4  10   3       36.86       31.48      4.87 o 
   5  10   3        8.91        1.90      3.34 o 
   6  10   3       30.05       22.04      4.54 o 
   7  10   3        3.42        7.25      3.34 o 
   8  10   3       29.34       34.71      5.88 o 
  -6  11   3       72.09       91.77      7.91 o 
  -5  11   3        0.44       -1.07      6.42 o 
  -4  11   3       12.27       17.33      5.88 o 
  -3  11   3       75.88       76.64     20.85 o 
  -2  11   3       10.48       15.95      6.42 o 
  -1  11   3        0.42        3.21      5.35 o 
   0  11   3        4.41        9.14      4.11 o 
   1  11   3       58.85       64.97      8.02 o 
   2  11   3        9.78       12.83      4.11 o 
   3  11   3        0.00       -2.38      3.34 o 
   4  11   3       39.30       43.83      5.63 o 
   5  11   3        0.33        2.67      3.78 o 
 -17   0   4        2.63        8.56      6.42 o 
 -16   0   4       33.33       47.06      8.56 o 
 -15   0   4        3.48        0.00      5.35 o 
 -14   0   4      154.65      149.72     11.76 o 
 -13   0   4      249.41      302.65     14.97 o 
 -12   0   4        7.74       13.41      6.95 o 
 -11   0   4      151.07      183.03      7.56 o 
 -10   0   4       15.05       11.23      3.02 o 
  -9   0   4       51.49       55.50      4.81 o 
  -8   0   4      201.74      168.98      6.05 o 
  -7   0   4       99.81      106.46      4.87 o 
  -6   0   4       27.29       24.53      1.85 o 
  -5   0   4     3928.18     3811.39     38.47 o 
  -4   0   4     9919.90     9636.26     92.37 o 
  -3   0   4     2603.50     2557.14     38.84 o 
  -2   0   4     3111.12     3068.63     30.20 o 
  -1   0   4        2.42        1.78      1.07 o 
   0   0   4     3839.65     3664.57     63.63 o 
   1   0   4      718.33      630.48      9.43 o 
   2   0   4      764.44      652.30     10.19 o 
   3   0   4      501.09      472.80     23.53 o 
   4   0   4      155.94      140.63      4.54 o 
   5   0   4     3346.89     3658.21     45.75 o 
   6   0   4       26.61       20.99      2.57 o 
   7   0   4     2834.92     3262.07     42.35 o 
   8   0   4        7.52       12.03      5.35 o 
   9   0   4        4.80        5.81      2.57 o 
  10   0   4      105.89       95.18      8.56 o 
  11   0   4        9.83       11.76      5.35 o 
  12   0   4      209.26      195.71     12.83 o 
  13   0   4       95.91       97.32     10.69 o 
  14   0   4      115.41      124.06     11.76 o 
  15   0   4        0.26        4.28      6.42 o 
 -17   1   4        4.21        3.69      4.11 o 
 -16   1   4        2.95        5.88      4.81 o 
 -15   1   4       51.59       43.79      5.63 o 
 -14   1   4       36.13       35.55      4.08 o 
 -13   1   4       99.52       95.19      5.74 o 
 -12   1   4        0.39       -3.21      3.78 o 
 -11   1   4      103.91       97.37      4.94 o 
 -10   1   4        4.75        4.06      2.82 o 
  -9   1   4       29.23       26.59      2.36 o 
  -8   1   4      357.82      364.44      6.27 o 
  -7   1   4      336.38      318.89      4.61 o 
  -6   1   4       46.36       38.98      1.59 o 
  -5   1   4      117.85      100.70      3.01 o 
  -4   1   4    12916.19    12461.17     84.06 o 
  -3   1   4      208.77      231.52      2.89 o 
  -2   1   4     3164.26     2960.06     20.78 o 
  -1   1   4    10873.76    10513.95     90.55 o 
   0   1   4     1175.06     1094.15     10.20 o 
   1   1   4       67.21       52.02      2.00 o 
   2   1   4      482.83      453.02      5.31 o 
   3   1   4      642.19      663.45      7.46 o 
   4   1   4       72.33       76.66      3.24 o 
   5   1   4       30.28       26.76      2.16 o 
   6   1   4      342.37      373.43      6.64 o 
   7   1   4      215.22      250.20      6.34 o 
   8   1   4      559.85      593.81      8.22 o 
   9   1   4        0.05        0.71      1.85 o 
  10   1   4        8.76       13.86      3.27 o 
  11   1   4        2.52        3.09      3.34 o 
  12   1   4        3.71       -0.48      4.28 o 
  13   1   4      126.90      124.54      7.91 o 
  14   1   4        2.53        1.07      3.78 o 
  15   1   4        8.10        4.28      4.54 o 
 -16   2   4        0.11       -0.57      3.26 o 
 -15   2   4       24.63       26.15      4.08 o 
 -14   2   4        9.29        3.21      3.26 o 
 -13   2   4      163.29      171.23      6.57 o 
 -12   2   4      136.88      154.60      5.95 o 
 -11   2   4        1.77        1.78      2.47 o 
 -10   2   4       80.73       99.15     11.27 o 
  -9   2   4      779.82      760.03     11.93 o 
  -8   2   4      131.08      142.98      4.94 o 
  -7   2   4      974.64      993.64     11.58 o 
  -6   2   4       99.35      106.61      2.80 o 
  -5   2   4      218.92      197.32      3.47 o 
  -4   2   4     3137.76     3097.19     24.56 o 
  -3   2   4     1397.28     1372.28     18.52 o 
  -2   2   4    21935.88    20658.05    171.22 o 
  -1   2   4    12950.94    12531.29    200.55 o 
   0   2   4     2456.24     2420.17     21.18 o 
   1   2   4      781.86      712.52      6.48 o 
   2   2   4        5.40        6.21      0.76 o 
   3   2   4      155.95      182.42      3.04 o 
   4   2   4      393.31      396.67      4.84 o 
   5   2   4     1172.96     1166.00     10.98 o 
   6   2   4      468.47      510.19      7.04 o 
   7   2   4      109.58      102.45      3.36 o 
   8   2   4      608.21      630.53     16.24 o 
   9   2   4      396.31      372.48      9.91 o 
  10   2   4      941.47      966.34     14.82 o 
  11   2   4       42.48       42.22      4.08 o 
  12   2   4      232.50      229.41      9.07 o 
  13   2   4      212.38      193.26     11.76 o 
  14   2   4        0.45        2.14      3.78 o 
  15   2   4       45.07       45.32      6.05 o 
 -16   3   4       32.41       29.34      4.50 o 
 -15   3   4       52.37       51.85     12.72 o 
 -14   3   4       39.54       43.77      4.50 o 
 -13   3   4       84.54       85.99      8.67 o 
 -12   3   4       17.63       22.56      3.46 o 
 -11   3   4       70.92       72.50      4.71 o 
 -10   3   4        2.16        1.92      2.82 o 
  -9   3   4      243.63      221.03      6.17 o 
  -8   3   4      166.02      164.92      5.24 o 
  -7   3   4      371.84      372.93      7.17 o 
  -6   3   4      154.42      159.79      3.53 o 
  -5   3   4      266.18      252.30      4.34 o 
  -4   3   4      307.04      317.54      6.02 o 
  -3   3   4      822.25      796.48      8.69 o 
  -2   3   4     2794.69     2748.31     37.20 o 
  -1   3   4      359.94      351.93      4.66 o 
   0   3   4        7.39        7.00      0.70 o 
   1   3   4      553.37      577.19      5.85 o 
   2   3   4     1465.48     1402.22     11.99 o 
   3   3   4      800.79      741.14      7.43 o 
   4   3   4       40.50       42.08      1.78 o 
   5   3   4      437.04      433.25      5.56 o 
   6   3   4      236.05      219.24      3.85 o 
   7   3   4      516.18      513.40      7.88 o 
   8   3   4       77.64       84.99      3.74 o 
   9   3   4        0.17        1.40      1.96 o 
  10   3   4     1026.23     1045.75     15.84 o 
  11   3   4      124.07      142.19      7.80 o 
  12   3   4      205.03      210.44     12.16 o 
  13   3   4        0.03       -4.54      3.02 o 
  14   3   4       42.31       42.78      5.63 o 
  15   3   4        2.35       -3.21      6.42 o 
 -16   4   4       43.84       48.68      5.33 o 
 -15   4   4      144.53      136.54      7.41 o 
 -14   4   4       31.51       41.06      4.50 o 
 -13   4   4      145.80      145.55      6.79 o 
 -12   4   4       28.06       26.21      3.70 o 
 -11   4   4       14.24       18.86      6.71 o 
 -10   4   4        9.54        7.49      2.47 o 
  -9   4   4       43.08       41.84      3.46 o 
  -8   4   4      328.59      343.83      7.36 o 
  -7   4   4      254.55      224.39      5.74 o 
  -6   4   4       12.76       16.77      1.81 o 
  -5   4   4      162.86      156.08      6.79 o 
  -4   4   4        4.26        4.55      1.07 o 
  -3   4   4     1038.03     1049.68     11.28 o 
  -2   4   4        8.73        9.73      1.37 o 
  -1   4   4      319.09      318.12      6.17 o 
   0   4   4     1044.40     1083.87     11.41 o 
   1   4   4     7025.19     7266.70     54.83 o 
   2   4   4      265.62      320.64      4.30 o 
   3   4   4      192.06      202.69      3.58 o 
   4   4   4      772.59      821.57      8.55 o 
   5   4   4       49.90       49.71      2.16 o 
   6   4   4       42.19       44.45      2.09 o 
   7   4   4        1.95        4.28      1.60 o 
   8   4   4       58.07       60.62      3.44 o 
   9   4   4        1.02        1.60      2.14 o 
  10   4   4        1.00       -2.94      1.96 o 
  11   4   4      133.39      139.06      5.47 o 
  12   4   4        0.41        1.07      2.83 o 
  13   4   4        2.06        0.49      2.83 o 
  14   4   4       14.58       14.97      4.54 o 
 -15   5   4        0.96        5.28      3.29 o 
 -14   5   4       50.99       48.85      5.97 o 
 -13   5   4        0.51        2.06      2.83 o 
 -12   5   4      191.22      180.89      8.10 o 
 -11   5   4       70.46       69.69      4.86 o 
 -10   5   4       90.47       82.74      5.12 o 
  -9   5   4        1.59       -0.87      2.00 o 
  -8   5   4        5.57        6.51      2.00 o 
  -7   5   4      112.01      107.61      4.23 o 
  -6   5   4       87.35       83.89      4.68 o 
  -5   5   4      315.17      322.50      5.52 o 
  -4   5   4        0.33       -1.50      1.20 o 
  -3   5   4      116.82      133.60      4.81 o 
  -2   5   4      735.03      702.76      9.58 o 
  -1   5   4        6.20       11.18      1.90 o 
   0   5   4       88.28      123.56      3.60 o 
   1   5   4     1535.41     1605.09     15.80 o 
   2   5   4      219.43      226.40      4.18 o 
   3   5   4      593.47      598.20      7.89 o 
   4   5   4        2.12        1.36      1.15 o 
   5   5   4      130.98      153.79      3.98 o 
   6   5   4      166.98      156.12      4.48 o 
   7   5   4        2.63        4.28      1.60 o 
   8   5   4      160.12      149.21      4.77 o 
   9   5   4       30.56       39.88      3.21 o 
  10   5   4      324.26      354.53      7.88 o 
  11   5   4      142.06      119.38      5.60 o 
  12   5   4       10.90       10.80      3.05 o 
  13   5   4       21.01       24.58      4.08 o 
  14   5   4        1.62        2.33      4.11 o 
 -14   6   4        0.32        1.47      2.96 o 
 -13   6   4        5.60        3.92      3.09 o 
 -12   6   4        4.56        6.53      3.05 o 
 -11   6   4        2.71        1.78      2.47 o 
 -10   6   4       22.93       13.69      4.34 o 
  -9   6   4        1.64        0.96      2.29 o 
  -8   6   4       54.59       48.76      7.21 o 
  -7   6   4       72.63       72.87      4.23 o 
  -6   6   4        3.85        3.87      1.64 o 
  -5   6   4       90.88       85.70      3.44 o 
  -4   6   4        0.02        3.32      1.26 o 
  -3   6   4       22.67       19.25      2.20 o 
  -2   6   4        0.02        1.43      1.23 o 
  -1   6   4        0.84        2.14      1.37 o 
   0   6   4        1.20        2.41      1.37 o 
   1   6   4       10.09        8.68      1.26 o 
   2   6   4        3.13        1.75      1.15 o 
   3   6   4      125.18      128.79      3.53 o 
   4   6   4       40.17       43.28      3.09 o 
   5   6   4      257.10      265.30      5.70 o 
   6   6   4       74.11       73.94      3.69 o 
   7   6   4        2.73       -2.29      2.78 o 
   8   6   4        7.25        8.02      2.14 o 
   9   6   4       11.38       15.22      2.67 o 
  10   6   4       49.22       50.35      3.86 o 
  11   6   4       12.66       10.60      2.90 o 
  12   6   4      112.13      115.71      5.73 o 
  13   6   4       22.61       11.41      3.70 o 
 -13   7   4       10.35       11.08      7.40 o 
 -12   7   4        3.73        4.52      2.83 o 
 -11   7   4        5.01        6.25      3.32 o 
 -10   7   4        1.79        1.43      2.47 o 
  -9   7   4       22.88       27.01      3.60 o 
  -8   7   4       24.25       28.69      3.83 o 
  -7   7   4        3.99        5.67      2.20 o 
  -6   7   4     1296.27     1262.82     18.44 o 
  -5   7   4     1156.86     1152.67     16.15 o 
  -4   7   4      637.15      605.38      8.87 o 
  -3   7   4      135.38      132.29      4.71 o 
  -2   7   4      587.74      577.49     13.87 o 
  -1   7   4        6.57       10.16      2.90 o 
   0   7   4      137.59      135.09      4.64 o 
   1   7   4       83.45       81.87      3.44 o 
   2   7   4       83.36       84.85      4.17 o 
   3   7   4       29.18       33.94      2.36 o 
   4   7   4       13.00       16.99      2.93 o 
   5   7   4       47.33       43.79      3.46 o 
   6   7   4      188.15      174.58      5.95 o 
   7   7   4       49.49       58.90      4.23 o 
   8   7   4      108.41      109.10      5.95 o 
   9   7   4      308.15      305.04      8.60 o 
  10   7   4        6.70        8.56      3.26 o 
  11   7   4        0.00        1.07      3.09 o 
  12   7   4       50.82       57.93      5.33 o 
 -12   8   4       24.04       21.39      5.29 o 
 -11   8   4       75.78       57.62      6.81 o 
 -10   8   4        0.02       -5.01      3.34 o 
  -9   8   4       58.67       52.87      5.63 o 
  -8   8   4       31.95       31.40      8.02 o 
  -7   8   4       42.99       35.73      4.87 o 
  -6   8   4      356.88      336.34     10.59 o 
  -5   8   4      216.42      221.78     17.65 o 
  -4   8   4        0.02        0.53      6.95 o 
  -3   8   4      638.31      632.66     13.97 o 
  -2   8   4      229.45      257.82      7.19 o 
  -1   8   4      241.70      248.71      9.62 o 
   0   8   4       12.93       15.85      3.34 o 
   1   8   4        2.87        1.60      5.88 o 
   2   8   4        3.44        2.60      2.57 o 
   3   8   4        0.13        0.46      2.57 o 
   4   8   4      166.46      163.31     14.44 o 
   5   8   4       17.19       18.18      3.78 o 
   6   8   4      263.69      216.34     11.23 o 
   7   8   4       35.84       34.58      4.87 o 
   8   8   4       77.16       63.12      6.05 o 
   9   8   4        3.97        3.45      7.49 o 
  10   8   4       94.26       88.33      7.56 o 
  11   8   4       63.15       55.76      6.39 o 
 -11   9   4        6.96       13.90      4.54 o 
 -10   9   4       30.59       36.02      5.88 o 
  -9   9   4        1.63       -2.67      3.78 o 
  -8   9   4       18.81       20.87      4.54 o 
  -7   9   4        1.29       -1.31      3.34 o 
  -6   9   4      222.44      239.25      9.43 o 
  -5   9   4       77.82       84.61      6.81 o 
  -4   9   4      173.74      192.14      9.62 o 
  -3   9   4      105.11      119.24      7.56 o 
  -2   9   4       78.94       63.91     10.16 o 
  -1   9   4        7.38        4.81      3.74 o 
   0   9   4       44.23       49.57     11.23 o 
   1   9   4       19.72       18.85      3.78 o 
   2   9   4        0.97       -1.83      2.57 o 
   3   9   4       34.18       31.35      7.49 o 
   4   9   4        8.03        5.35      3.02 o 
   5   9   4      107.76       91.50     10.16 o 
   6   9   4       17.92       16.37      4.11 o 
   7   9   4      173.88      160.82     12.30 o 
   8   9   4        0.03        1.60      3.78 o 
   9   9   4       10.43        8.56      4.54 o 
  -9  10   4        8.62       10.45      4.87 o 
  -8  10   4        7.98       10.16      4.54 o 
  -7  10   4        3.87        0.53      3.78 o 
  -6  10   4       98.42      110.20      8.32 o 
  -5  10   4       82.72       80.55      7.15 o 
  -4  10   4       65.02       70.91      6.39 o 
  -3  10   4        0.56        0.00      3.21 o 
  -2  10   4       11.72        8.56      5.35 o 
  -1  10   4        0.67       -0.76      2.63 o 
   0  10   4       10.40        8.56      3.56 o 
   1  10   4      203.09      212.05      9.43 o 
   2  10   4      127.06      136.26      8.22 o 
   3  10   4       37.02       39.43      4.87 o 
   4  10   4       81.77       88.52      7.15 o 
   5  10   4        8.98       11.37      4.28 o 
   6  10   4       41.90       56.83      6.39 o 
   7  10   4        0.77       -1.07      3.34 o 
   8  10   4        6.01        8.26      4.11 o 
  -6  11   4       34.72       19.25      5.29 o 
  -5  11   4       73.57       77.57      7.56 o 
  -4  11   4        9.20       10.16      4.54 o 
  -3  11   4       61.22       71.49      7.15 o 
  -2  11   4       36.37       41.71      8.56 o 
  -1  11   4        0.09       -2.14      5.35 o 
   0  11   4       37.52       34.03      4.87 o 
   1  11   4        0.61        3.33      3.74 o 
   2  11   4       13.43       16.95      4.87 o 
   3  11   4       70.01       91.14      7.45 o 
   4  11   4       22.83       16.22      5.35 o 
   5  11   4        0.00        0.95      3.34 o 
 -17   1   5        4.10        8.02      4.54 o 
 -16   1   5        1.85       -2.92      4.11 o 
 -15   1   5       42.29       41.67      4.71 o 
 -14   1   5        3.59       -0.49      3.92 o 
 -13   1   5        0.03        2.14      2.83 o 
 -12   1   5       17.27       16.06      3.09 o 
 -11   1   5       88.11      100.83      5.33 o 
 -10   1   5       23.86       25.46      2.67 o 
  -9   1   5      193.88      170.38      4.66 o 
  -8   1   5      101.66       90.85      4.82 o 
  -7   1   5       17.59       15.21      1.27 o 
  -6   1   5      171.45      180.40      3.08 o 
  -5   1   5     1073.95      962.79      8.28 o 
  -4   1   5     1006.05      969.65      8.28 o 
  -3   1   5      504.34      427.63      4.26 o 
  -2   1   5      480.10      512.04      5.07 o 
  -1   1   5     4523.51     4355.58     40.13 o 
   0   1   5        4.16        4.65      1.19 o 
   1   1   5     1072.35      906.55      9.01 o 
   2   1   5       25.84       24.40      1.40 o 
   3   1   5      938.01      954.60     10.14 o 
   4   1   5     6104.13     6354.41     53.97 o 
   5   1   5      567.50      584.82      7.49 o 
   6   1   5     1665.75     1894.62     28.56 o 
   7   1   5      165.23      145.69      3.98 o 
   8   1   5      382.45      377.87     12.04 o 
   9   1   5        4.03        1.46      2.00 o 
  10   1   5       19.18       19.35      3.09 o 
  11   1   5        8.33       12.30      3.78 o 
  12   1   5       41.91       37.92      5.29 o 
  13   1   5        0.57       -4.87      3.34 o 
  14   1   5       32.16       32.84      5.29 o 
  15   1   5        0.98        2.72      5.35 o 
 -16   2   5       25.39       16.98      5.07 o 
 -15   2   5       10.55        5.47      3.26 o 
 -14   2   5       31.95       35.07      4.32 o 
 -13   2   5      121.93      141.46      6.36 o 
 -12   2   5        3.24        0.46      2.63 o 
 -11   2   5      138.30      133.45      5.56 o 
 -10   2   5      148.20      163.37      5.74 o 
  -9   2   5       73.72       76.81      4.58 o 
  -8   2   5      239.25      243.36      5.25 o 
  -7   2   5        0.85       -0.19      1.23 o 
  -6   2   5      770.01      798.51      8.41 o 
  -5   2   5      287.83      285.96      4.51 o 
  -4   2   5        6.10        8.01      0.96 o 
  -3   2   5     3064.70     3005.50     23.87 o 
  -2   2   5     2391.74     2335.23     23.60 o 
  -1   2   5    12233.68    12056.54    115.89 o 
   0   2   5     1293.30     1269.98     17.76 o 
   1   2   5      114.64      125.59      2.59 o 
   2   2   5      108.12      112.62      4.38 o 
   3   2   5        9.89        8.76      1.54 o 
   4   2   5        0.15        0.80      1.07 o 
   5   2   5        5.83        5.15      1.15 o 
   6   2   5        0.02       -0.27      1.08 o 
   7   2   5      100.19       99.25      7.10 o 
   8   2   5        0.10        0.71      1.85 o 
   9   2   5     1441.85     1466.07     24.48 o 
  10   2   5      428.43      427.45      9.45 o 
  11   2   5       32.09       36.87      4.66 o 
  12   2   5       17.21       22.66      4.54 o 
  13   2   5       43.58       51.10     17.11 o 
  14   2   5       56.47       53.27      9.09 o 
  15   2   5       27.34       47.56      6.95 o 
 -16   3   5       29.13       29.02      4.50 o 
 -15   3   5       84.82       77.97      5.95 o 
 -14   3   5        0.09        3.92      3.09 o 
 -13   3   5       18.48       21.83      3.46 o 
 -12   3   5      106.51      111.31      5.74 o 
 -11   3   5       13.71       19.69      3.26 o 
 -10   3   5        5.62        8.47      4.01 o 
  -9   3   5      172.11      162.32      5.99 o 
  -8   3   5      213.59      242.87      5.95 o 
  -7   3   5       27.84       27.71      2.04 o 
  -6   3   5     4166.00     4145.93     36.71 o 
  -5   3   5      103.59      121.99      3.02 o 
  -4   3   5      515.41      508.48      6.60 o 
  -3   3   5     2060.75     2095.63     24.86 o 
  -2   3   5      160.21      124.65      2.35 o 
  -1   3   5     1256.65     1215.09     14.60 o 
   0   3   5      165.15      192.35      2.48 o 
   1   3   5     1482.30     1455.33     20.99 o 
   2   3   5      618.17      631.29      6.40 o 
   3   3   5       36.99       39.18      2.96 o 
   4   3   5        2.76        1.07      0.96 o 
   5   3   5        8.56        9.02      1.28 o 
   6   3   5      181.51      170.49      3.53 o 
   7   3   5       45.54       44.60      3.09 o 
   8   3   5        3.94        9.05      2.47 o 
   9   3   5      158.33      175.78      6.17 o 
  10   3   5      708.22      714.62     12.54 o 
  11   3   5      428.75      438.79     17.82 o 
  12   3   5       47.94       41.01      7.90 o 
  13   3   5       35.05       28.02      5.35 o 
  14   3   5       28.38       21.29      4.87 o 
  15   3   5       15.79       15.63      5.35 o 
 -16   4   5        4.95        4.63      3.70 o 
 -15   4   5       58.36       69.04      8.21 o 
 -14   4   5       12.77       12.77      3.46 o 
 -13   4   5       35.99       36.65      4.32 o 
 -12   4   5       21.07       19.31      3.09 o 
 -11   4   5        2.69        4.58      2.63 o 
 -10   4   5      165.01      177.70      6.51 o 
  -9   4   5        5.59        5.24      2.20 o 
  -8   4   5       48.59       56.72      3.46 o 
  -7   4   5        5.56        9.33      2.00 o 
  -6   4   5       47.08       48.22      2.36 o 
  -5   4   5      435.14      431.33      6.69 o 
  -4   4   5       11.10       14.51      1.40 o 
  -3   4   5      140.04      133.62      3.25 o 
  -2   4   5      167.27      173.10      3.36 o 
  -1   4   5       74.09       77.59      2.62 o 
   0   4   5      996.75     1060.03     10.50 o 
   1   4   5     4261.85     4663.84     36.27 o 
   2   4   5      397.00      392.32      4.87 o 
   3   4   5       66.44       52.36      2.07 o 
   4   4   5        0.05        0.43      0.96 o 
   5   4   5        0.83        1.07      1.01 o 
   6   4   5       45.74       43.28      2.27 o 
   7   4   5       29.22       28.57      2.50 o 
   8   4   5       25.63       28.07      2.78 o 
   9   4   5      705.78      702.84     10.65 o 
  10   4   5        8.66        7.13      3.09 o 
  11   4   5      211.29      213.24      7.19 o 
  12   4   5       69.79       56.22      4.71 o 
  13   4   5       72.56       76.30      5.56 o 
  14   4   5        3.10       -3.21      8.56 o 
 -15   5   5       20.71       15.70      7.14 o 
 -14   5   5        0.00        0.00      3.26 o 
 -13   5   5       22.61       29.13      4.08 o 
 -12   5   5      250.23      246.55     10.98 o 
 -11   5   5        1.19       -0.38      2.63 o 
 -10   5   5      376.56      393.27     19.09 o 
  -9   5   5      257.09      272.87     10.88 o 
  -8   5   5      437.89      444.61      8.95 o 
  -7   5   5      304.25      310.58      8.17 o 
  -6   5   5       16.89       11.48      1.70 o 
  -5   5   5       44.00       40.12      2.36 o 
  -4   5   5      125.46      116.14      3.32 o 
  -3   5   5        0.57        1.07      0.87 o 
  -2   5   5      253.04      299.13      8.14 o 
  -1   5   5      624.89      587.68     11.73 o 
   0   5   5     1405.46     1535.27     14.29 o 
   1   5   5      146.30      156.86      3.35 o 
   2   5   5       65.08       73.76      2.22 o 
   3   5   5       14.66       18.93      1.57 o 
   4   5   5       64.91       71.61      2.61 o 
   5   5   5        0.22        0.41      1.08 o 
   6   5   5        0.65        0.80      1.60 o 
   7   5   5        0.24       -2.67      2.01 o 
   8   5   5      157.63      160.08      4.93 o 
   9   5   5      307.91      300.72      9.26 o 
  10   5   5       60.38       65.26      4.28 o 
  11   5   5       11.03       12.15      2.90 o 
  12   5   5       22.52       20.50      4.75 o 
  13   5   5       13.86       14.38      3.88 o 
  14   5   5        1.63       -3.21      3.78 o 
 -14   6   5        4.54        5.75      3.94 o 
 -13   6   5       13.03       13.30      3.89 o 
 -12   6   5        0.49        2.37      2.63 o 
 -11   6   5        5.08        3.97      2.63 o 
 -10   6   5       68.43       74.66      4.86 o 
  -9   6   5      115.57      129.77      5.67 o 
  -8   6   5       77.19       62.77      6.73 o 
  -7   6   5      151.07      166.24      6.67 o 
  -6   6   5        8.27        7.97      2.00 o 
  -5   6   5       27.78       31.69      2.36 o 
  -4   6   5        0.11       -0.24      1.40 o 
  -3   6   5       60.93       68.45      3.11 o 
  -2   6   5      170.00      179.54      4.40 o 
  -1   6   5      657.03      671.93      9.91 o 
   0   6   5      289.21      306.21      6.44 o 
   1   6   5       97.88       97.53      3.34 o 
   2   6   5      117.11      115.16      3.32 o 
   3   6   5      280.47      291.30      5.35 o 
   4   6   5      243.41      252.22      5.76 o 
   5   6   5      110.08      114.84      4.08 o 
   6   6   5      161.87      152.56      4.62 o 
   7   6   5      182.83      181.45      5.31 o 
   8   6   5       11.75       17.69      3.09 o 
   9   6   5       74.42       77.88      9.12 o 
  10   6   5      167.52      173.10      6.98 o 
  11   6   5       28.41       38.66      4.75 o 
  12   6   5       27.08       15.70      3.70 o 
  13   6   5       17.12       20.17      4.08 o 
 -13   7   5        2.89       -0.99      2.83 o 
 -12   7   5       12.82       14.72      3.70 o 
 -11   7   5        3.94        6.56      3.31 o 
 -10   7   5      151.17      156.48      6.57 o 
  -9   7   5        3.21        5.81      2.63 o 
  -8   7   5       30.73       37.26      4.32 o 
  -7   7   5        2.40        6.06      3.36 o 
  -6   7   5      871.61      884.65     24.00 o 
  -5   7   5     2377.33     2335.17     27.86 o 
  -4   7   5      920.38      908.80     15.96 o 
  -3   7   5      217.82      219.82      8.56 o 
  -2   7   5       18.71       16.04      3.02 o 
  -1   7   5        7.45        4.81      2.27 o 
   0   7   5        7.36        9.62      3.74 o 
   1   7   5       90.46       88.63      5.63 o 
   2   7   5        8.00        9.32      2.57 o 
   3   7   5       24.46       20.32      3.34 o 
   4   7   5        2.81       -2.14      2.27 o 
   5   7   5       25.94       19.03      4.81 o 
   6   7   5      123.67      119.78      7.56 o 
   7   7   5      281.59      277.91     10.19 o 
   8   7   5       16.68        9.62      3.78 o 
   9   7   5       44.15       43.65      5.63 o 
  10   7   5       17.33       18.18      4.54 o 
  11   7   5        2.43       -2.14      3.78 o 
  12   7   5       51.91       62.40      7.15 o 
 -12   8   5       63.48       58.41      6.81 o 
 -11   8   5       20.68       15.60      5.88 o 
 -10   8   5       72.01       58.88      6.05 o 
  -9   8   5        7.31        6.95      3.78 o 
  -8   8   5        0.03        0.53      3.02 o 
  -7   8   5        6.85        4.81      3.78 o 
  -6   8   5       14.65       12.30      3.78 o 
  -5   8   5      741.61      799.34     19.25 o 
  -4   8   5       77.47       80.83      6.05 o 
  -3   8   5     1035.88     1091.94     20.03 o 
  -2   8   5      342.91      334.24      8.22 o 
  -1   8   5       39.07       36.10      4.11 o 
   0   8   5        6.60        5.88      4.81 o 
   1   8   5        0.17        0.61      2.57 o 
   2   8   5       72.57       84.13     10.16 o 
   3   8   5        4.56        2.60      2.57 o 
   4   8   5       86.69       75.40      6.05 o 
   5   8   5       77.87       72.54     11.76 o 
   6   8   5       10.13        6.30      3.34 o 
   7   8   5       97.26      107.47     10.16 o 
   8   8   5        2.75        2.67      4.81 o 
   9   8   5        0.25        0.12      3.74 o 
  10   8   5        8.85        9.04      4.11 o 
  11   8   5        7.47        8.02      4.54 o 
 -11   9   5        5.73        0.39      4.11 o 
 -10   9   5        3.22        4.28      5.35 o 
  -9   9   5       20.11       28.46      5.29 o 
  -8   9   5       43.69       52.06      8.02 o 
  -7   9   5       30.35       31.61      5.88 o 
  -6   9   5        0.83       -0.59      3.34 o 
  -5   9   5        8.83        6.42      3.78 o 
  -4   9   5      105.46      102.08      7.15 o 
  -3   9   5      116.04      129.48      7.56 o 
  -2   9   5      420.51      468.42     12.86 o 
  -1   9   5       60.43       67.73      5.63 o 
   0   9   5       40.20       48.19      7.49 o 
   1   9   5       81.61       83.72      6.39 o 
   2   9   5        1.87       -0.53      3.02 o 
   3   9   5      135.25      115.41      7.91 o 
   4   9   5        4.27       -1.07      3.02 o 
   5   9   5       12.40       12.83      3.78 o 
   6   9   5        0.36       -0.95      3.34 o 
   7   9   5        1.72        1.66      3.34 o 
   8   9   5        5.76        4.28      5.35 o 
   9   9   5        7.43        9.09      4.54 o 
  -9  10   5        0.56        5.88      4.54 o 
  -8  10   5       56.20       65.88      6.81 o 
  -7  10   5       31.86       48.34      6.05 o 
  -6  10   5       87.73       94.65      9.09 o 
  -5  10   5      193.39      216.22      9.83 o 
  -4  10   5        0.03       -2.50      3.34 o 
  -3  10   5       95.81       93.37      7.15 o 
  -2  10   5       25.27       26.21      4.54 o 
  -1  10   5       38.21       41.46      4.87 o 
   0  10   5        0.09       -0.53      3.02 o 
   1  10   5       52.38       58.47      5.91 o 
   2  10   5       14.71        9.62      3.56 o 
   3  10   5       63.12       70.80      6.68 o 
   4  10   5      243.22      255.33     10.51 o 
   5  10   5        8.63        8.94      4.11 o 
   6  10   5       14.59       15.51      4.54 o 
   7  10   5       23.15       24.91      6.95 o 
  -6  11   5       60.24       67.67      7.15 o 
  -5  11   5       66.67       63.55      6.81 o 
  -4  11   5       18.38       19.09      4.87 o 
  -3  11   5        2.20        2.67      3.78 o 
  -2  11   5       10.22        8.56      6.42 o 
  -1  11   5       44.43       51.33      6.05 o 
   0  11   5       59.83       67.26      6.39 o 
   1  11   5        5.48        0.21      3.56 o 
   2  11   5       61.98       76.86      7.15 o 
   3  11   5       38.26       41.05      5.91 o 
   4  11   5        1.17        3.21      3.78 o 
 -17   0   6        0.20       -5.35      5.35 o 
 -16   0   6       34.59       36.36      8.56 o 
 -15   0   6        3.76        9.62      6.42 o 
 -14   0   6       82.46       78.61      6.81 o 
 -13   0   6      174.33      187.54      8.56 o 
 -12   0   6       72.44       63.74      5.29 o 
 -11   0   6      370.77      368.46     11.76 o 
 -10   0   6      108.79      120.43      6.05 o 
  -9   0   6     2316.88     2348.61     26.72 o 
  -8   0   6      336.49      313.33      6.57 o 
  -7   0   6     1170.72     1166.34     14.58 o 
  -6   0   6    11465.79    11466.90    110.68 o 
  -5   0   6        2.26        2.85      1.23 o 
  -4   0   6      829.16      829.79     10.28 o 
  -3   0   6        0.22        1.69      2.16 o 
  -2   0   6      118.81      109.09      2.63 o 
  -1   0   6     3033.71     3064.44     37.72 o 
   0   0   6        8.81        7.75      1.07 o 
   1   0   6      251.06      242.31      5.13 o 
   2   0   6        0.24        3.74      1.51 o 
   3   0   6     3123.69     3229.13     40.75 o 
   4   0   6     2284.68     2284.84     30.22 o 
   5   0   6     2500.57     2790.64     42.78 o 
   6   0   6       62.07       54.01      3.78 o 
   7   0   6       43.98       41.35      3.78 o 
   8   0   6       27.84       27.50      3.34 o 
   9   0   6      131.05      124.96      6.39 o 
  10   0   6       18.38       20.32      5.35 o 
  11   0   6       74.00       64.17      7.49 o 
  12   0   6       32.10       27.81      6.42 o 
  13   0   6       12.08        5.35      5.35 o 
  14   0   6        3.03       -2.14      5.35 o 
  15   0   6       10.05        9.62      6.42 o 
 -17   1   6       16.21       24.01      5.63 o 
 -16   1   6       28.70       32.66      4.67 o 
 -15   1   6        5.73        4.78      5.17 o 
 -14   1   6        0.50       -3.44      2.63 o 
 -13   1   6       83.41       87.91      5.33 o 
 -12   1   6       41.74       46.12      4.08 o 
 -11   1   6      178.34      179.18      5.35 o 
 -10   1   6       26.74       28.61      3.47 o 
  -9   1   6      485.22      493.06      6.79 o 
  -8   1   6     1660.91     1611.77     14.82 o 
  -7   1   6      522.46      503.94      5.72 o 
  -6   1   6     2907.33     2801.90     24.71 o 
  -5   1   6       65.29       76.95      2.09 o 
  -4   1   6     3070.73     2755.24     20.28 o 
  -3   1   6        0.00        0.94      0.62 o 
  -2   1   6       62.74       58.90      1.47 o 
  -1   1   6      390.99      358.52      4.47 o 
   0   1   6      390.42      358.07      4.52 o 
   1   1   6       63.52       65.84      1.96 o 
   2   1   6      364.10      363.06      9.27 o 
   3   1   6      644.18      659.73      7.82 o 
   4   1   6     2660.27     2850.82     26.04 o 
   5   1   6        1.28        5.82      1.40 o 
   6   1   6      481.27      547.92      7.74 o 
   7   1   6      209.37      215.17      4.81 o 
   8   1   6       74.01       83.36      3.58 o 
   9   1   6       38.73       39.13      3.46 o 
  10   1   6        5.27        0.43      4.94 o 
  11   1   6       77.48       64.81      6.05 o 
  12   1   6        1.51        3.45      3.34 o 
  13   1   6        1.25       -2.67      3.02 o 
  14   1   6       61.21       61.28      6.39 o 
  15   1   6        2.38        3.21      3.78 o 
 -16   2   6       12.42       12.03      3.88 o 
 -15   2   6        0.07       -4.63      3.09 o 
 -14   2   6        8.47        7.42      3.26 o 
 -13   2   6       19.70       22.67      3.46 o 
 -12   2   6      223.58      244.81      7.60 o 
 -11   2   6       65.27       75.73      6.10 o 
 -10   2   6      141.46      143.03      9.01 o 
  -9   2   6       16.28       17.53      2.47 o 
  -8   2   6      213.22      195.62      4.34 o 
  -7   2   6     2447.59     2534.27     35.54 o 
  -6   2   6     2013.67     1925.05     15.33 o 
  -5   2   6     1188.01     1209.48     11.57 o 
  -4   2   6        8.12        9.82      0.97 o 
  -3   2   6      537.90      499.54      4.83 o 
  -2   2   6     1609.42     1669.91     17.56 o 
  -1   2   6      661.28      664.80     15.03 o 
   0   2   6      109.21      104.18      4.64 o 
   1   2   6       31.50       33.90      1.46 o 
   2   2   6      120.06      127.24      2.80 o 
   3   2   6      584.72      545.28      6.74 o 
   4   2   6      226.33      236.12      4.52 o 
   5   2   6      332.79      367.34      6.02 o 
   6   2   6       20.29       27.45      2.14 o 
   7   2   6      103.51       98.15      3.58 o 
   8   2   6      131.31      120.93      4.94 o 
   9   2   6       16.94       15.56      2.83 o 
  10   2   6      227.54      217.14      6.79 o 
  11   2   6        0.01       -0.71      2.47 o 
  12   2   6        8.70       13.61      4.11 o 
  13   2   6       47.60       51.48      6.05 o 
  14   2   6       54.28       73.35      6.81 o 
 -16   3   6      103.68      107.06      6.98 o 
 -15   3   6      143.36      160.79      7.19 o 
 -14   3   6       12.43       10.57      3.26 o 
 -13   3   6       99.47      108.21     11.64 o 
 -12   3   6        1.76        2.14      3.53 o 
 -11   3   6      325.50      323.98      9.06 o 
 -10   3   6       44.53       41.27      3.46 o 
  -9   3   6       19.89       24.30      2.83 o 
  -8   3   6        6.81        7.78      2.00 o 
  -7   3   6     1525.77     1577.38     16.39 o 
  -6   3   6     4202.10     4060.75     37.53 o 
  -5   3   6     1943.36     1825.29     16.23 o 
  -4   3   6      128.27      128.98      4.01 o 
  -3   3   6      129.24      147.11      3.04 o 
  -2   3   6     7713.02     7868.85     86.62 o 
  -1   3   6      626.61      635.15     10.61 o 
   0   3   6      265.65      253.46      6.81 o 
   1   3   6        0.28        1.07      0.81 o 
   2   3   6      142.94      119.73      2.80 o 
   3   3   6       26.94       20.02      1.70 o 
   4   3   6       29.05       24.17      1.81 o 
   5   3   6       28.73       20.40      2.16 o 
   6   3   6        5.78        2.61      1.40 o 
   7   3   6      141.25      126.11      4.94 o 
   8   3   6       20.69       24.81      3.09 o 
   9   3   6       46.64       48.69      3.88 o 
  10   3   6     1138.65     1187.12     19.67 o 
  11   3   6       17.75       20.46      5.08 o 
  12   3   6       33.89       43.92      4.32 o 
  13   3   6       14.15       15.51      4.54 o 
  14   3   6       39.25       32.18      6.95 o 
 -16   4   6       46.98       51.85      5.49 o 
 -15   4   6      102.15       91.08      6.36 o 
 -14   4   6       15.41       16.88      3.70 o 
 -13   4   6      178.24      188.44      7.19 o 
 -12   4   6      131.26      145.43      6.57 o 
 -11   4   6       39.65       42.53      3.88 o 
 -10   4   6        3.27        2.85      2.47 o 
  -9   4   6       54.76       55.39      4.34 o 
  -8   4   6       84.96       84.68      4.23 o 
  -7   4   6      529.09      518.38      7.49 o 
  -6   4   6        3.10        3.45      1.40 o 
  -5   4   6      158.69      164.87      3.79 o 
  -4   4   6       59.59       70.15      2.48 o 
  -3   4   6     1022.94     1017.81     14.05 o 
  -2   4   6      377.43      431.17     13.74 o 
  -1   4   6     1697.69     1751.80     17.07 o 
   0   4   6      620.96      627.05      6.30 o 
   1   4   6     1232.28     1389.26     12.25 o 
   2   4   6      231.64      251.66      3.71 o 
   3   4   6        3.72        5.02      1.08 o 
   4   4   6        2.80        1.45      1.03 o 
   5   4   6        0.22        1.99      1.01 o 
   6   4   6       85.61       84.40      3.00 o 
   7   4   6      244.92      241.96      7.02 o 
   8   4   6      614.52      633.11     11.27 o 
   9   4   6        0.00        3.28      2.63 o 
  10   4   6       78.85       82.68      5.97 o 
  11   4   6       78.41       84.49      5.33 o 
  12   4   6       11.68        8.56      3.09 o 
  13   4   6       32.94       31.05      5.29 o 
  14   4   6        0.15        1.60      3.78 o 
 -15   5   6        0.14       -3.56      3.09 o 
 -14   5   6       11.13       18.87      3.88 o 
 -13   5   6       11.69        8.74      4.08 o 
 -12   5   6        1.00        1.23      2.83 o 
 -11   5   6       67.52       63.74      4.71 o 
 -10   5   6       10.12       14.28      4.63 o 
  -9   5   6      194.16      195.94      7.62 o 
  -8   5   6       92.85       94.73      4.71 o 
  -7   5   6       19.27       15.22      2.31 o 
  -6   5   6       24.00       21.07      1.96 o 
  -5   5   6      615.38      557.10      7.89 o 
  -4   5   6       76.28       79.17      2.69 o 
  -3   5   6        6.97        5.50      1.56 o 
  -2   5   6      742.40      789.43      9.45 o 
  -1   5   6      356.29      421.68      6.16 o 
   0   5   6       49.51       46.91      1.83 o 
   1   5   6       47.74       41.00      1.93 o 
   2   5   6       21.29       22.47      1.60 o 
   3   5   6       20.54       22.65      1.58 o 
   4   5   6        2.46        0.16      1.08 o 
   5   5   6        3.46        4.28      1.33 o 
   6   5   6        8.05       10.43      2.14 o 
   7   5   6       90.88       87.12      3.98 o 
   8   5   6       12.57       12.95      2.36 o 
   9   5   6       56.10       57.30      3.86 o 
  10   5   6      244.95      255.29      9.65 o 
  11   5   6       31.70       36.02      4.08 o 
  12   5   6        8.73        2.45      3.96 o 
  13   5   6       24.08       34.25      4.50 o 
 -14   6   6       11.86       13.14      4.11 o 
 -13   6   6       10.31       10.38      3.26 o 
 -12   6   6        2.68        5.43      2.83 o 
 -11   6   6        2.25        1.43      2.69 o 
 -10   6   6        0.12        1.78      2.47 o 
  -9   6   6      193.22      210.26      7.16 o 
  -8   6   6      181.92      180.59      6.84 o 
  -7   6   6      204.21      208.40      6.27 o 
  -6   6   6       27.15       28.44      2.83 o 
  -5   6   6      136.60      134.38      6.79 o 
  -4   6   6      168.33      147.27      4.00 o 
  -3   6   6       96.87      104.01      5.35 o 
  -2   6   6      365.44      390.97      9.83 o 
  -1   6   6      245.39      225.36      7.15 o 
   0   6   6      347.82      342.27      9.43 o 
   1   6   6      739.82      776.49     15.07 o 
   2   6   6      119.80      139.31      6.39 o 
   3   6   6      174.38      161.28      4.69 o 
   4   6   6      260.99      260.22      5.52 o 
   5   6   6      109.53      120.22      4.86 o 
   6   6   6       85.66       88.52      4.86 o 
   7   6   6      438.76      457.06      9.58 o 
   8   6   6      507.42      506.51     10.82 o 
   9   6   6        3.09        5.26      2.83 o 
  10   6   6      254.00      246.15      8.13 o 
  11   6   6        3.61        8.02      3.78 o 
  12   6   6        6.26        9.43      4.11 o 
 -13   7   6        1.69       -4.28      3.78 o 
 -12   7   6        6.09        9.33      4.11 o 
 -11   7   6       12.16       16.04      4.54 o 
 -10   7   6       11.89       11.37      4.11 o 
  -9   7   6      240.19      242.76      9.43 o 
  -8   7   6        0.70        0.00      3.21 o 
  -7   7   6       21.38       22.50      4.28 o 
  -6   7   6      205.14      207.24     10.16 o 
  -5   7   6      674.31      674.74     17.65 o 
  -4   7   6     1509.32     1528.04     20.36 o 
  -3   7   6      231.11      220.88      9.62 o 
  -2   7   6      200.73      213.94      7.56 o 
  -1   7   6       59.45       52.99      4.54 o 
   0   7   6       43.67       41.71      4.11 o 
   1   7   6       30.03       21.87      3.78 o 
   2   7   6        3.00        3.21      3.74 o 
   3   7   6        9.04        3.82      2.57 o 
   4   7   6       26.20       28.43      3.78 o 
   5   7   6       46.40       46.21      5.29 o 
   6   7   6       26.86       24.00      4.81 o 
   7   7   6       45.60       53.24      5.63 o 
   8   7   6      223.23      235.96     25.67 o 
   9   7   6       20.51       15.91      4.11 o 
  10   7   6       88.73       83.87      7.15 o 
  11   7   6       32.63       30.71      5.29 o 
 -12   8   6        5.82        8.56      4.87 o 
 -11   8   6        2.19        0.00      3.78 o 
 -10   8   6        4.18        6.12      4.11 o 
  -9   8   6       33.04       26.74      4.87 o 
  -8   8   6       40.59       32.63      4.54 o 
  -7   8   6       24.67       26.10      6.42 o 
  -6   8   6      123.62      121.70      7.91 o 
  -5   8   6       98.85      101.20      6.81 o 
  -4   8   6        4.15        4.81      3.02 o 
  -3   8   6       18.12       26.47      5.88 o 
  -2   8   6      127.89      118.50      6.39 o 
  -1   8   6        1.95        1.22      2.57 o 
   0   8   6        2.31        0.00      2.27 o 
   1   8   6        0.62       -1.07      2.27 o 
   2   8   6        4.74        5.35      3.02 o 
   3   8   6        1.86       -1.53      2.57 o 
   4   8   6        5.43        6.54      3.34 o 
   5   8   6        1.15        2.67      3.02 o 
   6   8   6      112.71       99.20      7.15 o 
   7   8   6       14.93       12.30      3.78 o 
   8   8   6        1.59        3.21      4.81 o 
   9   8   6        5.79        3.31      4.11 o 
  10   8   6       19.16       12.30      4.35 o 
 -10   9   6       14.73        6.42      6.42 o 
  -9   9   6       11.44        5.83      4.11 o 
  -8   9   6        2.19       -0.48      3.34 o 
  -7   9   6        5.81        1.60      3.78 o 
  -6   9   6        7.37        2.14      3.34 o 
  -5   9   6       17.30       13.61      7.49 o 
  -4   9   6       40.87       47.64      5.29 o 
  -3   9   6       12.68       15.60      5.35 o 
  -2   9   6       27.89       25.90      4.85 o 
  -1   9   6        0.22        6.42      3.02 o 
   0   9   6       97.66      108.61      7.15 o 
   1   9   6        3.14       -1.53      2.57 o 
   2   9   6        9.25        6.54      3.34 o 
   3   9   6      288.78      274.57     10.51 o 
   4   9   6        0.55        1.43      3.34 o 
   5   9   6       63.01       66.00      6.39 o 
   6   9   6        1.49        1.54      5.35 o 
   7   9   6       47.41       52.32      6.39 o 
   8   9   6        7.25       10.40      4.11 o 
   9   9   6        0.02       -2.14      4.28 o 
  -8  10   6        0.38        5.35      4.11 o 
  -7  10   6       15.70       30.88      5.63 o 
  -6  10   6       59.83       61.82      6.39 o 
  -5  10   6        0.76        9.62      3.78 o 
  -4  10   6      186.88      213.42      9.83 o 
  -3  10   6        0.09        3.80      4.28 o 
  -2  10   6        3.89        3.74      3.78 o 
  -1  10   6        0.88       -0.53      4.81 o 
   0  10   6        5.08        3.21      4.28 o 
   1  10   6        7.68       10.40      4.11 o 
   2  10   6       63.40       71.79      6.39 o 
   3  10   6       52.05       48.61      8.56 o 
   4  10   6       17.99       25.01      4.87 o 
   5  10   6       22.81       28.43      5.13 o 
   6  10   6       14.44       22.03     10.16 o 
   7  10   6        0.16       -2.78      3.56 o 
  -5  11   6       20.87       15.51      4.54 o 
  -4  11   6        0.02        4.47      4.11 o 
  -3  11   6       47.66       51.37      9.09 o 
  -2  11   6        0.45       -2.14      5.35 o 
  -1  11   6        2.62        3.01      4.11 o 
   0  11   6       31.69       43.74      6.42 o 
   1  11   6       22.48       23.05      5.13 o 
   2  11   6        5.28        6.12      4.11 o 
   3  11   6       16.43        9.09      4.54 o 
 -16   1   7       29.86       28.77      4.32 o 
 -15   1   7       18.10       17.11      3.70 o 
 -14   1   7       31.86       37.82      4.32 o 
 -13   1   7        1.45       -0.08      2.63 o 
 -12   1   7      177.59      184.92      5.88 o 
 -11   1   7       18.06       23.62      2.80 o 
 -10   1   7       21.35       21.10      2.62 o 
  -9   1   7       14.10       15.20      1.95 o 
  -8   1   7      608.82      634.27      7.10 o 
  -7   1   7      788.10      776.31      7.77 o 
  -6   1   7       63.98       65.87      2.24 o 
  -5   1   7     3190.22     3229.00     23.77 o 
  -4   1   7      173.73      171.20      2.70 o 
  -3   1   7       79.06       73.55      2.39 o 
  -2   1   7      123.53      130.82      2.49 o 
  -1   1   7        9.17       11.79      1.09 o 
   0   1   7       44.84       55.01      2.62 o 
   1   1   7        2.67        0.00      1.39 o 
   2   1   7     1935.58     2004.68     18.89 o 
   3   1   7      145.80      126.23      3.25 o 
   4   1   7     2572.36     2731.62     25.38 o 
   5   1   7      345.83      363.80      6.17 o 
   6   1   7       74.48       81.65      3.32 o 
   7   1   7        6.70        6.57      1.81 o 
   8   1   7        1.22        2.92      1.70 o 
   9   1   7        4.05        5.35      2.47 o 
  10   1   7       30.53       27.13      4.38 o 
  11   1   7        0.85       -0.59      3.34 o 
  12   1   7       89.55       93.85      7.15 o 
  13   1   7       12.02       13.42      4.11 o 
  14   1   7        3.26        4.86      5.35 o 
 -16   2   7        8.48        1.78      3.70 o 
 -15   2   7        4.40        5.91      3.26 o 
 -14   2   7       62.71       58.51      5.12 o 
 -13   2   7       27.49       40.55      4.32 o 
 -12   2   7        5.48        5.02      2.83 o 
 -11   2   7       54.08       50.70      4.14 o 
 -10   2   7      244.47      235.00     12.54 o 
  -9   2   7      167.51      165.44      4.34 o 
  -8   2   7      422.65      389.78      5.42 o 
  -7   2   7     2363.60     2211.42     17.73 o 
  -6   2   7      128.97      172.85      3.53 o 
  -5   2   7      866.91      849.38      7.89 o 
  -4   2   7     1121.37     1120.40      9.52 o 
  -3   2   7      164.54      172.17      2.55 o 
  -2   2   7      447.32      428.65      5.50 o 
  -1   2   7       21.52       17.42      1.85 o 
   0   2   7      441.15      476.65      7.54 o 
   1   2   7      768.56      762.97      8.93 o 
   2   2   7        5.62        7.49      1.26 o 
   3   2   7       75.99       68.71      2.50 o 
   4   2   7       26.12       30.02      1.96 o 
   5   2   7       52.04       56.84      3.24 o 
   6   2   7        2.35        2.41      1.60 o 
   7   2   7      161.27      170.04      4.52 o 
   8   2   7       21.40       20.64      3.35 o 
   9   2   7       73.93       70.83      4.50 o 
  10   2   7      103.67      112.19     10.11 o 
  11   2   7        6.93        8.56      3.09 o 
  12   2   7        1.09        1.07      3.78 o 
  13   2   7       20.34       24.41      4.87 o 
  14   2   7       30.44       26.91      5.29 o 
 -16   3   7        1.85       -0.36      3.70 o 
 -15   3   7        2.29        6.54      3.26 o 
 -14   3   7        0.06       -3.70      2.47 o 
 -13   3   7       27.90       32.06      3.88 o 
 -12   3   7        0.32        1.22      2.63 o 
 -11   3   7        8.86        8.31      2.83 o 
 -10   3   7       16.95       18.03      2.83 o 
  -9   3   7       62.65       65.21      4.08 o 
  -8   3   7       37.76       40.30      2.50 o 
  -7   3   7     1688.61     1585.30     15.57 o 
  -6   3   7      694.19      691.70     11.63 o 
  -5   3   7     1535.92     1490.63     17.63 o 
  -4   3   7     9045.52     9129.95     69.07 o 
  -3   3   7     5249.56     5431.64     71.62 o 
  -2   3   7     1975.44     2181.14     24.45 o 
  -1   3   7     1021.80     1032.83     16.58 o 
   0   3   7       35.67       29.09      2.57 o 
   1   3   7        1.01        3.66      1.23 o 
   2   3   7      564.45      532.84      6.72 o 
   3   3   7      237.32      221.99      4.23 o 
   4   3   7       80.99       75.52      2.97 o 
   5   3   7        4.14        6.42      1.60 o 
   6   3   7      231.62      228.84      5.40 o 
   7   3   7      114.98      124.20      7.34 o 
   8   3   7      116.96      119.77      9.83 o 
   9   3   7       92.32       92.22      5.12 o 
  10   3   7      222.08      231.90      7.60 o 
  11   3   7        3.35        0.76      2.63 o 
  12   3   7        1.20        5.10      2.83 o 
  13   3   7        1.66        1.07      3.78 o 
  14   3   7       22.88       26.42     12.83 o 
 -15   4   7      128.35      122.95      7.55 o 
 -14   4   7       46.49       56.28      4.94 o 
 -13   4   7       26.09       21.70      3.46 o 
 -12   4   7       17.78       15.12      3.26 o 
 -11   4   7       29.80       29.78      3.46 o 
 -10   4   7      439.40      429.35      9.41 o 
  -9   4   7       68.55       70.26      4.23 o 
  -8   4   7      196.95      192.36      5.95 o 
  -7   4   7      371.71      400.31      6.44 o 
  -6   4   7        6.75        4.08      1.28 o 
  -5   4   7      802.59      718.87      8.24 o 
  -4   4   7      148.55      149.41      3.60 o 
  -3   4   7       29.49       29.67      2.24 o 
  -2   4   7     1624.50     1635.02     21.15 o 
  -1   4   7      691.29      663.42     10.28 o 
   0   4   7      858.66      896.36     14.82 o 
   1   4   7      135.41      141.14      3.39 o 
   2   4   7      299.05      281.26      4.85 o 
   3   4   7        2.74        3.11      1.15 o 
   4   4   7      203.83      193.58      9.42 o 
   5   4   7       58.78       51.07      2.78 o 
   6   4   7      225.85      215.63      6.11 o 
   7   4   7     3007.86     2999.39     34.10 o 
   8   4   7      124.04      132.64     10.34 o 
   9   4   7      286.43      302.35     10.51 o 
  10   4   7      142.46      142.14      9.05 o 
  11   4   7       93.78      102.82      6.17 o 
  12   4   7        0.77        1.32      2.83 o 
  13   4   7        3.88        5.35      5.88 o 
 -15   5   7       15.10       11.05      3.70 o 
 -14   5   7        1.77       -1.07      3.09 o 
 -13   5   7        0.16       -0.53      2.63 o 
 -12   5   7       16.49       15.95      3.76 o 
 -11   5   7      132.23      134.50      5.95 o 
 -10   5   7      445.95      444.52     10.00 o 
  -9   5   7       29.60       19.83      3.46 o 
  -8   5   7      366.93      378.10      8.33 o 
  -7   5   7      193.74      190.71      7.39 o 
  -6   5   7       30.84       37.72      2.44 o 
  -5   5   7      322.95      302.18      5.71 o 
  -4   5   7      210.75      227.02      4.66 o 
  -3   5   7       13.47       11.83      1.85 o 
  -2   5   7      658.23      663.90     10.69 o 
  -1   5   7       33.77       36.59      2.83 o 
   0   5   7      291.89      294.33      8.51 o 
   1   5   7       68.59       67.96      5.18 o 
   2   5   7       65.85       64.32      3.70 o 
   3   5   7      334.75      310.85      5.62 o 
   4   5   7      255.66      241.80      4.97 o 
   5   5   7        2.10        2.99      1.70 o 
   6   5   7      379.10      373.04      8.33 o 
   7   5   7       14.32       19.71      2.83 o 
   8   5   7      348.70      380.79     13.09 o 
   9   5   7      296.37      304.67      8.42 o 
  10   5   7        9.24        6.42      3.09 o 
  11   5   7       13.65       19.47      3.83 o 
  12   5   7        0.40       -2.71      2.83 o 
  13   5   7        6.12        4.81      3.78 o 
 -14   6   7        0.08       -3.74      3.78 o 
 -13   6   7       45.79       37.27      5.63 o 
 -12   6   7       13.28       16.92      4.11 o 
 -11   6   7       24.55       15.28      5.88 o 
 -10   6   7       32.65       26.91      4.54 o 
  -9   6   7      112.11       94.44      7.15 o 
  -8   6   7     1542.44     1557.34     28.87 o 
  -7   6   7      161.21      165.83      7.56 o 
  -6   6   7       22.59       22.04      3.78 o 
  -5   6   7      334.91      326.63      8.98 o 
  -4   6   7      148.63      141.80      5.33 o 
  -3   6   7      350.49      351.04     11.76 o 
  -2   6   7      103.63       90.02      8.02 o 
  -1   6   7       37.39       42.86      3.30 o 
   0   6   7      237.23      235.70      6.45 o 
   1   6   7      304.78      293.47      6.98 o 
   2   6   7       74.78       80.60      4.70 o 
   3   6   7      457.58      464.66      9.22 o 
   4   6   7        0.34       -3.13      3.01 o 
   5   6   7      577.64      583.76     13.97 o 
   6   6   7      183.01      164.86      7.91 o 
   7   6   7       14.18       24.16      4.81 o 
   8   6   7      578.62      537.51     14.31 o 
   9   6   7      355.18      369.75     17.11 o 
  10   6   7       10.58        5.35      3.78 o 
  11   6   7       18.93       13.90      4.54 o 
  12   6   7        3.35        5.83      4.11 o 
 -13   7   7        0.88       -0.68      4.11 o 
 -12   7   7       23.77       22.46      8.02 o 
 -11   7   7        4.95        4.37      4.81 o 
 -10   7   7        7.03        1.07      3.78 o 
  -9   7   7       10.75       10.69      3.78 o 
  -8   7   7        4.19        3.09      3.34 o 
  -7   7   7        7.51       11.23      4.81 o 
  -6   7   7      128.29      128.90      8.56 o 
  -5   7   7      637.40      616.43     29.41 o 
  -4   7   7      529.93      528.70     10.46 o 
  -3   7   7      307.93      300.79      9.43 o 
  -2   7   7      293.34      294.34      9.07 o 
  -1   7   7        5.06        3.82      3.21 o 
   0   7   7       69.96       64.74     10.16 o 
   1   7   7      113.15      134.76      6.39 o 
   2   7   7       17.08       18.61      5.35 o 
   3   7   7       19.87       15.43      3.74 o 
   4   7   7       10.74       15.51      3.34 o 
   5   7   7       60.10       57.50      5.63 o 
   6   7   7       20.24       21.87      3.78 o 
   7   7   7      146.79      152.05      7.91 o 
   8   7   7        5.02        8.46      4.11 o 
   9   7   7       60.18       57.25      6.95 o 
  10   7   7        4.73        1.07      4.28 o 
  11   7   7       12.43       20.74      4.87 o 
 -12   8   7       21.37       16.29      4.87 o 
 -11   8   7        0.43       -1.66      5.35 o 
 -10   8   7        2.72        0.53      3.78 o 
  -9   8   7        1.12        0.95      3.34 o 
  -8   8   7       17.35       17.50      4.11 o 
  -7   8   7       10.17       10.69      4.81 o 
  -6   8   7        5.28        4.63      3.34 o 
  -5   8   7      393.15      380.04     21.92 o 
  -4   8   7        3.72        1.76      4.12 o 
  -3   8   7      231.49      264.95     24.06 o 
  -2   8   7      367.83      392.50     11.34 o 
  -1   8   7       68.09       64.18      5.29 o 
   0   8   7       16.15       26.58      4.11 o 
   1   8   7        5.17        3.06      2.57 o 
   2   8   7      248.65      244.01     12.30 o 
   3   8   7       10.88       12.36      3.34 o 
   4   8   7        4.52        0.13      2.75 o 
   5   8   7        3.33        3.21      5.35 o 
   6   8   7        4.06        4.75      3.34 o 
   7   8   7        0.69       -1.54      4.28 o 
   8   8   7       42.12       45.08      5.63 o 
   9   8   7       13.80       11.76      4.11 o 
  10   8   7        1.29       -5.35      4.28 o 
 -10   9   7        0.42        0.68      4.28 o 
  -9   9   7        1.40        0.53      3.78 o 
  -8   9   7        3.38        5.15      4.11 o 
  -7   9   7        0.28        1.43      3.34 o 
  -6   9   7      117.29      140.02      8.32 o 
  -5   9   7        3.51        4.16      3.34 o 
  -4   9   7       55.10       56.15      6.05 o 
  -3   9   7       49.83       64.00      6.05 o 
  -2   9   7      226.77      228.64     12.55 o 
  -1   9   7      249.98      255.95      9.43 o 
   0   9   7       62.62       62.79      6.05 o 
   1   9   7      678.09      643.18     15.83 o 
   2   9   7       11.34       11.86      4.11 o 
   3   9   7        0.00       -2.01      2.75 o 
   4   9   7       14.70       17.58      4.11 o 
   5   9   7       76.50       74.51      6.81 o 
   6   9   7       30.26       28.81      4.87 o 
   7   9   7        1.80       -3.45      3.34 o 
   8   9   7       12.72       13.16      4.87 o 
  -8  10   7        0.19       -3.60      4.28 o 
  -7  10   7       44.51       43.18      6.39 o 
  -6  10   7       29.36       27.81      5.29 o 
  -5  10   7        6.33        1.60      3.78 o 
  -4  10   7       51.55       53.75      8.56 o 
  -3  10   7        0.00       -1.07      4.28 o 
  -2  10   7       13.03        7.49      3.78 o 
  -1  10   7       18.08       21.94      4.54 o 
   0  10   7       11.29        6.51      4.11 o 
   1  10   7       58.62       60.19      6.05 o 
   2  10   7       41.19       33.15      5.29 o 
   3  10   7        4.51        3.85      4.81 o 
   4  10   7      203.04      204.52     10.19 o 
   5  10   7        5.20       12.25      4.11 o 
   6  10   7        8.30        8.17      4.28 o 
  -4  11   7        1.06        0.78      4.11 o 
  -3  11   7        2.95        3.74      3.78 o 
  -2  11   7        6.55       12.83      6.42 o 
  -1  11   7       13.86       17.71      4.08 o 
   0  11   7       27.95       24.36     12.83 o 
   1  11   7        0.02        2.33      4.11 o 
   2  11   7       18.90       24.62      5.13 o 
 -16   0   8        5.56       -5.35      5.35 o 
 -15   0   8       26.82       25.14      5.29 o 
 -14   0   8       46.16       46.09      6.05 o 
 -13   0   8       79.43       76.56      6.81 o 
 -12   0   8       29.27       36.59     11.76 o 
 -11   0   8      179.01      164.25      7.49 o 
 -10   0   8       87.85       90.25      4.38 o 
  -9   0   8      183.95      175.75      5.63 o 
  -8   0   8        2.73        5.35      1.85 o 
  -7   0   8      533.87      574.30      9.32 o 
  -6   0   8      350.90      386.29      6.98 o 
  -5   0   8       46.90       49.71      2.64 o 
  -4   0   8      707.73      668.66      9.22 o 
  -3   0   8        0.89        1.07      1.51 o 
  -2   0   8     1675.34     1508.05     16.99 o 
  -1   0   8      640.37      635.77     12.30 o 
   0   0   8      909.02      861.53     13.09 o 
   1   0   8     3166.82     3485.85     43.68 o 
   2   0   8      646.87      693.04     32.62 o 
   3   0   8     7780.69     8761.23    104.98 o 
   4   0   8      837.46      916.39     20.85 o 
   5   0   8     1945.86     2075.78     29.46 o 
   6   0   8        0.00        0.53      2.27 o 
   7   0   8       11.03       21.68      3.34 o 
   8   0   8      166.44      157.81     13.37 o 
   9   0   8       90.13       93.04      6.05 o 
  10   0   8        2.57        3.21      4.28 o 
  11   0   8        8.03        6.42      5.35 o 
  12   0   8       25.69       32.08      7.49 o 
  13   0   8       40.26       57.75      8.56 o 
  14   0   8       16.64       26.74      7.49 o 
 -16   1   8       10.02       13.90      4.08 o 
 -15   1   8        2.39        0.36      3.09 o 
 -14   1   8        8.65        8.05      3.26 o 
 -13   1   8       26.17       29.75      3.44 o 
 -12   1   8      116.23      119.11      6.02 o 
 -11   1   8       81.98       83.77      4.34 o 
 -10   1   8      318.93      331.56      5.25 o 
  -9   1   8       38.62       47.57      2.30 o 
  -8   1   8      178.70      177.20      5.37 o 
  -7   1   8      167.95      171.31      3.38 o 
  -6   1   8       46.61       34.89      2.05 o 
  -5   1   8       16.73       18.43      1.36 o 
  -4   1   8      278.26      278.49      3.64 o 
  -3   1   8      450.17      446.02      5.91 o 
  -2   1   8      356.97      322.88      4.04 o 
  -1   1   8      118.04      106.43      2.35 o 
   0   1   8     1004.38     1039.94     10.80 o 
   1   1   8     1434.30     1550.08     15.12 o 
   2   1   8     1597.72     1701.90     21.76 o 
   3   1   8      112.09      138.03      3.53 o 
   4   1   8        0.05        1.78      1.40 o 
   5   1   8        2.31        1.92      1.26 o 
   6   1   8        0.93        0.59      1.40 o 
   7   1   8       10.34        9.74      1.96 o 
   8   1   8        0.12        0.41      1.96 o 
   9   1   8       27.90       25.56      3.26 o 
  10   1   8        0.29       -0.71      2.47 o 
  11   1   8       24.90       26.30      4.54 o 
  12   1   8       41.52       49.78      5.29 o 
  13   1   8        2.83        3.42      4.28 o 
  14   1   8       21.30       32.23      5.29 o 
 -16   2   8       14.88        8.56      3.70 o 
 -15   2   8        0.25        0.36      3.09 o 
 -14   2   8       10.18        9.37      3.26 o 
 -13   2   8        2.94        4.44      2.83 o 
 -12   2   8       35.54       33.68      3.91 o 
 -11   2   8       56.70       63.33      4.50 o 
 -10   2   8        0.29       -0.75      2.20 o 
  -9   2   8      135.73      143.20      3.53 o 
  -8   2   8      184.47      182.93      4.14 o 
  -7   2   8      137.56      130.49      3.08 o 
  -6   2   8      688.96      649.33      6.86 o 
  -5   2   8     1300.68     1381.55     14.32 o 
  -4   2   8      553.33      584.69      5.83 o 
  -3   2   8        5.79        6.27      0.76 o 
  -2   2   8     2436.82     2447.65     22.62 o 
  -1   2   8     1008.52     1068.17     10.97 o 
   0   2   8      625.51      673.62      8.03 o 
   1   2   8      298.32      318.12      6.80 o 
   2   2   8       80.92       74.66      2.69 o 
   3   2   8        1.48        7.57      1.26 o 
   4   2   8        7.98       10.48      1.70 o 
   5   2   8       64.41       72.88      3.05 o 
   6   2   8        1.06       -0.53      1.60 o 
   7   2   8      101.67      102.43      6.17 o 
   8   2   8      145.53      159.24     10.06 o 
   9   2   8        9.67       15.98      2.83 o 
  10   2   8       45.59       35.70      3.70 o 
  11   2   8      131.05      140.84      9.50 o 
  12   2   8       43.75       48.12      5.29 o 
  13   2   8       38.25       37.97      5.29 o 
  14   2   8       35.92       44.90      6.05 o 
 -16   3   8       77.73       74.52      6.36 o 
 -15   3   8       54.53       53.82      5.97 o 
 -14   3   8        0.03        0.08      2.83 o 
 -13   3   8       81.32       94.78      5.74 o 
 -12   3   8       13.96       16.52      3.26 o 
 -11   3   8       56.44       63.17      4.32 o 
 -10   3   8        4.63        1.50      4.94 o 
  -9   3   8       40.66       35.95      3.26 o 
  -8   3   8      244.02      228.98      4.51 o 
  -7   3   8       11.85       13.25      1.75 o 
  -6   3   8      944.91      911.08      9.77 o 
  -5   3   8      156.83      183.40      3.63 o 
  -4   3   8     3891.43     3952.52     60.84 o 
  -3   3   8        2.76        7.17      0.93 o 
  -2   3   8     1671.67     1883.53     28.29 o 
  -1   3   8       10.64       12.74      1.85 o 
   0   3   8       12.35       11.95      1.85 o 
   1   3   8      287.73      294.25      4.43 o 
   2   3   8       25.82       25.56      1.62 o 
   3   3   8        0.59       -0.68      1.15 o 
   4   3   8       38.45       33.64      2.24 o 
   5   3   8       40.38       45.84      2.59 o 
   6   3   8      770.18      719.85      9.95 o 
   7   3   8        1.64        0.11      2.20 o 
   8   3   8      619.01      648.56     13.25 o 
   9   3   8      122.68      134.08     11.69 o 
  10   3   8      621.62      631.23     20.98 o 
  11   3   8       16.52       17.69      3.46 o 
  12   3   8        1.71        2.14      2.83 o 
  13   3   8        0.01        0.00      4.28 o 
 -15   4   8        1.61        1.51      3.26 o 
 -14   4   8       18.83       14.87      3.88 o 
 -13   4   8       96.90       97.73      8.92 o 
 -12   4   8      141.62      154.76      6.74 o 
 -11   4   8       58.88       64.38      4.50 o 
 -10   4   8        3.02        1.99      2.63 o 
  -9   4   8      348.64      320.42      7.70 o 
  -8   4   8        8.08       12.96      2.20 o 
  -7   4   8       14.52       16.25      1.84 o 
  -6   4   8        0.37        2.14      1.28 o 
  -5   4   8      727.38      753.69      8.74 o 
  -4   4   8      354.26      396.80      6.73 o 
  -3   4   8       15.38       11.73      2.32 o 
  -2   4   8      697.72      648.61     10.28 o 
  -1   4   8       26.97       27.53      3.21 o 
   0   4   8        1.09       -0.71      1.23 o 
   1   4   8       30.74       32.93      2.63 o 
   2   4   8      345.06      342.57      5.66 o 
   3   4   8       74.84       71.80      3.14 o 
   4   4   8       96.98       80.79      4.01 o 
   5   4   8       38.66       31.56      2.36 o 
   6   4   8      245.11      229.65      6.29 o 
   7   4   8     2852.93     2842.09     32.82 o 
   8   4   8       93.31       99.37      5.53 o 
   9   4   8      125.56      131.39      8.35 o 
  10   4   8       43.22       47.49      4.32 o 
  11   4   8       96.25       92.25      5.74 o 
  12   4   8        0.14       -3.56      3.19 o 
  13   4   8        0.91        2.67      3.78 o 
 -15   5   8        9.44        6.42      4.54 o 
 -14   5   8        5.99        6.90      4.11 o 
 -13   5   8        0.08       -1.07      3.78 o 
 -12   5   8        0.00       -2.14      3.02 o 
 -11   5   8       30.77       28.91      4.54 o 
 -10   5   8        2.10        1.07      3.78 o 
  -9   5   8       50.93       37.79      4.87 o 
  -8   5   8       15.15       10.19      6.42 o 
  -7   5   8     1244.19     1244.01     22.30 o 
  -6   5   8       68.89       76.96      4.23 o 
  -5   5   8      349.24      320.28      8.95 o 
  -4   5   8       40.03       33.47      3.09 o 
  -3   5   8      104.05      120.91      3.98 o 
  -2   5   8        2.84        4.28      1.56 o 
  -1   5   8      546.93      564.08     10.07 o 
   0   5   8       63.22       79.10      3.88 o 
   1   5   8      198.46      158.16      5.52 o 
   2   5   8       45.03       55.83      3.70 o 
   3   5   8      163.59      155.06      5.12 o 
   4   5   8        0.17       -1.83      1.56 o 
   5   5   8       40.84       41.95      3.60 o 
   6   5   8     1322.45     1278.84     26.20 o 
   7   5   8      301.59      315.86     10.95 o 
   8   5   8      398.97      381.94     11.70 o 
   9   5   8        0.07        3.45      3.34 o 
  10   5   8       66.98       62.05      6.05 o 
  11   5   8       15.09       25.87      4.87 o 
  12   5   8       18.13       14.97      4.87 o 
 -14   6   8        2.76        4.94      5.35 o 
 -13   6   8        0.48        3.74      3.78 o 
 -12   6   8       13.54       14.87      7.49 o 
 -11   6   8       85.69       84.94     14.44 o 
 -10   6   8       27.12       34.66      4.87 o 
  -9   6   8       84.08       89.09      6.81 o 
  -8   6   8     2588.87     2636.94     40.06 o 
  -7   6   8      562.82      581.28     14.31 o 
  -6   6   8       13.74       23.53      4.28 o 
  -5   6   8        0.57        0.43      2.20 o 
  -4   6   8      137.04      119.58      4.94 o 
  -3   6   8        9.59       12.87      2.78 o 
  -2   6   8       37.14       33.24      3.09 o 
  -1   6   8      100.78       94.88      4.50 o 
   0   6   8      319.95      298.42     10.09 o 
   1   6   8      175.46      168.75      5.49 o 
   2   6   8        0.17        0.87      2.00 o 
   3   6   8      360.73      334.42      7.98 o 
   4   6   8      921.16      911.71     14.55 o 
   5   6   8      156.53      145.18      7.45 o 
   6   6   8      188.34      211.00      8.98 o 
   7   6   8       59.43       58.32     10.69 o 
   8   6   8       83.54       92.57      7.15 o 
   9   6   8      104.43      115.77      7.91 o 
  10   6   8        7.15        6.42      3.78 o 
  11   6   8       14.05       16.04      4.54 o 
 -13   7   8       35.30       28.46      5.29 o 
 -12   7   8        0.34       -5.35      3.78 o 
 -11   7   8        1.48       -0.83      3.34 o 
 -10   7   8        0.78       -3.74      3.02 o 
  -9   7   8       24.89       17.06      4.11 o 
  -8   7   8      151.36      154.83      7.91 o 
  -7   7   8        8.44        7.01      4.28 o 
  -6   7   8      504.92      494.28     19.78 o 
  -5   7   8      301.57      287.61      8.55 o 
  -4   7   8      217.12      231.45     16.53 o 
  -3   7   8       11.78        5.70      6.42 o 
  -2   7   8      168.07      172.85      7.15 o 
  -1   7   8       21.57       14.23      3.34 o 
   0   7   8      120.05      125.14      6.39 o 
   1   7   8      291.13      307.54     18.72 o 
   2   7   8       21.23       25.16      4.11 o 
   3   7   8       61.58       54.66      4.23 o 
   4   7   8       81.08       79.94      6.39 o 
   5   7   8       91.18       77.98      6.05 o 
   6   7   8       52.38       38.37      4.87 o 
   7   7   8       26.11       17.66      3.78 o 
   8   7   8       28.74       38.58      9.09 o 
   9   7   8       71.88       67.95      6.81 o 
  10   7   8        0.36       -1.50      3.56 o 
 -12   8   8        0.01        0.00      3.78 o 
 -11   8   8        7.29       -2.73      3.34 o 
 -10   8   8        8.80        9.43      8.02 o 
  -9   8   8        0.22       -4.81      4.81 o 
  -8   8   8       26.32       14.97      4.54 o 
  -7   8   8        1.77        1.60      3.02 o 
  -6   8   8      249.18      219.77      9.07 o 
  -5   8   8        0.01        0.00      3.02 o 
  -4   8   8        8.95        9.62      3.09 o 
  -3   8   8       10.11        8.02      3.02 o 
  -2   8   8        3.46        0.53      3.02 o 
  -1   8   8       52.19       59.42     11.23 o 
   0   8   8       42.49       38.62      4.54 o 
   1   8   8        9.66       16.82      3.78 o 
   2   8   8       95.76       98.16      7.15 o 
   3   8   8        3.41        3.45      3.34 o 
   4   8   8       33.87       30.49      4.54 o 
   5   8   8        1.31        3.80      3.34 o 
   6   8   8        1.75        0.12      3.34 o 
   7   8   8        7.99        4.28      3.78 o 
   8   8   8       20.54       17.82      4.35 o 
   9   8   8        1.20        0.00      3.78 o 
 -10   9   8        0.08       -4.99      3.34 o 
  -9   9   8        2.11        1.60      3.78 o 
  -8   9   8        3.47        3.74      3.78 o 
  -7   9   8       64.22       73.29      6.81 o 
  -6   9   8       53.69       51.23      9.09 o 
  -5   9   8       41.15       53.66      6.05 o 
  -4   9   8        2.64       -3.21      3.02 o 
  -3   9   8        0.57       -3.21      3.02 o 
  -2   9   8       28.21       26.06      3.70 o 
  -1   9   8        0.77       -3.21      3.02 o 
   0   9   8       55.82       51.23      9.09 o 
   1   9   8      196.86      200.67      8.67 o 
   2   9   8       10.99       12.64      4.11 o 
   3   9   8       38.80       50.12      5.63 o 
   4   9   8       10.47        8.46      4.11 o 
   5   9   8       20.17       21.78      4.54 o 
   6   9   8        3.97        8.56      3.78 o 
   7   9   8       23.64       23.98      5.29 o 
  -8  10   8       14.32       12.59      4.87 o 
  -7  10   8       31.29       27.68      5.63 o 
  -6  10   8        1.76        0.39      4.11 o 
  -5  10   8       29.32       32.18      6.95 o 
  -4  10   8       93.72      108.57      8.32 o 
  -3  10   8       73.36       86.62     10.69 o 
  -2  10   8       10.67        7.49      3.78 o 
  -1  10   8       25.99       15.31      6.42 o 
   0  10   8       48.88       50.94      6.05 o 
   1  10   8       11.15       12.06      4.11 o 
   2  10   8        5.10        9.84      4.28 o 
   3  10   8        0.94       -2.14      5.35 o 
   4  10   8       19.21        8.02      4.54 o 
   5  10   8        3.91        5.54      4.11 o 
  -3  11   8        2.05        5.88      3.78 o 
  -2  11   8        2.61        9.62      6.42 o 
  -1  11   8        2.76        0.00      3.09 o 
   0  11   8       31.75       33.44      7.49 o 
 -16   1   9       26.73       30.65      8.99 o 
 -15   1   9       20.54       24.50      4.08 o 
 -14   1   9       67.97       56.33      5.12 o 
 -13   1   9       45.96       48.76      3.98 o 
 -12   1   9       46.35       53.30      3.86 o 
 -11   1   9      110.57      110.88      8.06 o 
 -10   1   9        0.36       -0.09      1.27 o 
  -9   1   9       53.07       46.46      2.47 o 
  -8   1   9       90.39      106.16      6.02 o 
  -7   1   9      234.00      256.03      4.54 o 
  -6   1   9      374.54      396.24      4.91 o 
  -5   1   9        1.25        1.40      0.97 o 
  -4   1   9       30.18       29.98      1.48 o 
  -3   1   9       96.57       98.87      2.29 o 
  -2   1   9      224.29      223.79      3.37 o 
  -1   1   9      737.86      790.54      8.87 o 
   0   1   9      144.63      118.58      2.87 o 
   1   1   9     2279.41     2325.33     21.94 o 
   2   1   9      460.15      540.03      8.18 o 
   3   1   9       62.00       66.98      2.75 o 
   4   1   9      314.88      306.75      5.52 o 
   5   1   9      140.91      178.82      5.09 o 
   6   1   9      534.68      539.79     10.03 o 
   7   1   9       47.57       51.95      3.21 o 
   8   1   9        6.96        5.35      2.14 o 
   9   1   9        5.19        9.41      3.98 o 
  10   1   9       22.13       24.28      3.46 o 
  11   1   9      294.76      282.61     10.19 o 
  12   1   9        4.03       13.49      3.78 o 
  13   1   9       30.43       26.64      5.88 o 
 -16   2   9        3.51        0.36      3.70 o 
 -15   2   9       10.72        8.22      3.46 o 
 -14   2   9       17.90       16.04      3.70 o 
 -13   2   9        0.01        0.00      2.83 o 
 -12   2   9        4.62        1.37      2.63 o 
 -11   2   9      106.73      112.35      5.74 o 
 -10   2   9       26.10       28.34      2.47 o 
  -9   2   9      210.90      192.96      4.30 o 
  -8   2   9      160.97      151.56      3.47 o 
  -7   2   9      268.79      262.56      4.41 o 
  -6   2   9      144.43      150.48      3.15 o 
  -5   2   9      257.04      294.88      4.27 o 
  -4   2   9      451.56      479.95      5.38 o 
  -3   2   9       54.37       64.48      2.06 o 
  -2   2   9      103.15       94.60      2.40 o 
  -1   2   9        9.26       13.74      1.39 o 
   0   2   9      363.79      361.82      5.08 o 
   1   2   9      341.35      328.26      6.57 o 
   2   2   9      127.64      125.20      3.36 o 
   3   2   9       47.62       33.11      2.47 o 
   4   2   9        1.60        0.43      1.26 o 
   5   2   9        3.44        5.70      1.70 o 
   6   2   9       13.73       19.29      2.24 o 
   7   2   9       58.91       60.40      3.44 o 
   8   2   9       50.24       52.28      4.08 o 
   9   2   9       24.86       21.28      3.26 o 
  10   2   9       23.78       24.94      3.70 o 
  11   2   9      242.85      235.32      7.80 o 
  12   2   9        5.54       12.25      4.11 o 
  13   2   9       26.49       29.79      4.87 o 
 -16   3   9        0.63        3.60      3.37 o 
 -15   3   9        1.24       -3.95      2.83 o 
 -14   3   9        1.33        3.21      3.09 o 
 -13   3   9       27.21       29.14      3.88 o 
 -12   3   9       29.75       22.96      3.60 o 
 -11   3   9      125.92      117.45      7.52 o 
 -10   3   9      378.92      376.68     10.14 o 
  -9   3   9       22.23       15.56      2.24 o 
  -8   3   9       40.65       39.23      2.47 o 
  -7   3   9       12.61       12.25      1.78 o 
  -6   3   9       73.80       87.14      4.87 o 
  -5   3   9       24.30       21.29      1.78 o 
  -4   3   9        4.40        6.03      1.33 o 
  -3   3   9      511.11      572.21      9.66 o 
  -2   3   9     1229.66     1321.09     17.03 o 
  -1   3   9     1680.94     1795.68     21.36 o 
   0   3   9      437.52      428.04      7.80 o 
   1   3   9      266.43      267.20      4.43 o 
   2   3   9        5.99        3.53      1.26 o 
   3   3   9        8.92       12.07      2.16 o 
   4   3   9      173.03      174.28      4.34 o 
   5   3   9      402.30      374.31     11.42 o 
   6   3   9      280.98      289.75      6.06 o 
   7   3   9      428.34      432.91     14.57 o 
   8   3   9       10.29       13.27      2.83 o 
   9   3   9       17.49       11.41      3.09 o 
  10   3   9       16.00       13.97      3.46 o 
  11   3   9        0.01        1.43      3.36 o 
  12   3   9        0.30        5.35      3.78 o 
  13   3   9        1.61        6.95      4.54 o 
 -15   4   9        1.41       -2.04      4.11 o 
 -14   4   9       27.75       29.65      5.29 o 
 -13   4   9        1.56       -2.50      3.34 o 
 -12   4   9       57.41       56.77      4.71 o 
 -11   4   9       51.44       50.49      6.61 o 
 -10   4   9      412.45      377.44      8.95 o 
  -9   4   9      313.44      274.95     12.30 o 
  -8   4   9       68.42       74.26      4.71 o 
  -7   4   9      315.69      298.00      6.38 o 
  -6   4   9        8.04       11.50      2.14 o 
  -5   4   9      461.68      445.68      7.61 o 
  -4   4   9       94.13       99.85      3.86 o 
  -3   4   9      209.67      193.46      4.62 o 
  -2   4   9       26.76       19.40      2.20 o 
  -1   4   9        3.60        5.35      1.85 o 
   0   4   9       13.74       11.96      2.00 o 
   1   4   9       77.67       85.28      3.88 o 
   2   4   9        5.53        2.14      2.27 o 
   3   4   9      419.40      377.80      7.98 o 
   4   4   9       46.86       43.82      3.26 o 
   5   4   9        6.09        8.20      2.47 o 
   6   4   9        1.00        2.85      3.34 o 
   7   4   9      772.68      792.74     17.00 o 
   8   4   9      836.36      829.70     17.76 o 
   9   4   9       85.15       79.61      6.39 o 
  10   4   9       56.71       66.41      8.56 o 
  11   4   9       60.33       61.22      6.95 o 
  12   4   9       10.91       14.97      4.54 o 
 -15   5   9        9.28        5.88      4.54 o 
 -14   5   9       19.62       15.38      4.87 o 
 -13   5   9        5.77        3.21      4.11 o 
 -12   5   9        9.13        5.35      3.78 o 
 -11   5   9      116.97      119.18     14.97 o 
 -10   5   9      598.30      562.12     19.25 o 
  -9   5   9        8.75       12.83      3.78 o 
  -8   5   9      289.03      287.82      9.83 o 
  -7   5   9      448.78      438.27     14.44 o 
  -6   5   9      238.70      230.09      5.87 o 
  -5   5   9        9.13        6.66      1.96 o 
  -4   5   9      596.34      573.90     12.04 o 
  -3   5   9      551.02      542.14      8.53 o 
  -2   5   9      104.52      106.68      6.11 o 
  -1   5   9       85.80       85.09      4.08 o 
   0   5   9       45.98       43.08      3.26 o 
   1   5   9       11.82       13.36      2.20 o 
   2   5   9      248.53      247.92      6.57 o 
   3   5   9      493.59      465.80      9.22 o 
   4   5   9      751.76      746.29     12.69 o 
   5   5   9     3591.88     3555.76     63.55 o 
   6   5   9       23.80       29.24      4.87 o 
   7   5   9      477.51      471.05     13.55 o 
   8   5   9       60.70       67.36      6.05 o 
   9   5   9       31.81       34.42      4.87 o 
  10   5   9       33.95       43.44      5.63 o 
  11   5   9        1.09        0.53      5.88 o 
  12   5   9       21.09       21.53      5.29 o 
 -14   6   9        0.10       -4.81      3.78 o 
 -13   6   9       14.60       10.40      4.11 o 
 -12   6   9        0.29        2.14      3.78 o 
 -11   6   9       13.09        6.20      3.74 o 
 -10   6   9       54.57       50.26      5.63 o 
  -9   6   9       16.32       24.78      4.54 o 
  -8   6   9      564.51      557.53     14.37 o 
  -7   6   9      498.68      515.54     22.99 o 
  -6   6   9      303.14      282.89      9.83 o 
  -5   6   9      571.02      572.81     11.08 o 
  -4   6   9       53.65       43.93      3.42 o 
  -3   6   9       96.43       96.05      5.87 o 
  -2   6   9        3.35        1.85      2.00 o 
  -1   6   9       54.63       41.47      3.46 o 
   0   6   9        1.26       -0.29      2.00 o 
   1   6   9       98.69      102.74     10.07 o 
   2   6   9       94.01       89.31      4.71 o 
   3   6   9       96.53       92.97      6.03 o 
   4   6   9       19.03       25.69      3.27 o 
   5   6   9       18.73       15.75      4.11 o 
   6   6   9       38.69       33.35      4.87 o 
   7   6   9      249.34      259.47     10.19 o 
   8   6   9      181.99      177.60     11.23 o 
   9   6   9        0.40       -3.74      2.75 o 
  10   6   9       11.28       17.92      4.87 o 
  11   6   9        2.27       -1.60      5.88 o 
 -13   7   9        8.45       19.78      5.29 o 
 -12   7   9        1.35        1.07      3.78 o 
 -11   7   9        3.83        0.53      3.78 o 
 -10   7   9        0.78        0.00      4.81 o 
  -9   7   9       58.74       59.31      6.05 o 
  -8   7   9        0.03       -2.14      3.02 o 
  -7   7   9       55.39       52.60      5.29 o 
  -6   7   9        2.03        3.74      3.02 o 
  -5   7   9      258.29      240.27      7.60 o 
  -4   7   9      182.26      172.47      7.13 o 
  -3   7   9        0.03       -5.50      4.81 o 
  -2   7   9      247.67      243.03      8.67 o 
  -1   7   9       49.20       45.38      3.70 o 
   0   7   9      312.85      303.15      7.98 o 
   1   7   9      489.98      479.28     10.28 o 
   2   7   9       18.15       10.01      2.63 o 
   3   7   9      129.24      118.18      7.18 o 
   4   7   9        8.17       10.16      3.78 o 
   5   7   9        0.01       -0.53      3.02 o 
   6   7   9       12.75        9.62      3.78 o 
   7   7   9      109.81      106.21     12.83 o 
   8   7   9        4.41        7.68      4.11 o 
   9   7   9        0.73        0.87      4.11 o 
  10   7   9        0.02       -2.57      4.81 o 
 -11   8   9        0.22        0.10      4.81 o 
 -10   8   9       29.89       38.86      5.63 o 
  -9   8   9        3.04        0.53      3.78 o 
  -8   8   9       14.29       14.49      4.11 o 
  -7   8   9       48.28       43.85      5.29 o 
  -6   8   9       96.77       88.62      6.81 o 
  -5   8   9      340.34      352.14     11.70 o 
  -4   8   9       44.54       48.72      4.50 o 
  -3   8   9       20.36       22.93      4.11 o 
  -2   8   9      229.24      217.69      8.67 o 
  -1   8   9        2.20        1.60      6.42 o 
   0   8   9      179.41      193.57     12.83 o 
   1   8   9       28.44       26.22      9.62 o 
   2   8   9      225.00      175.79      8.22 o 
   3   8   9       42.48       31.55      4.87 o 
   4   8   9       42.22       43.14      5.63 o 
   5   8   9        1.17        4.28      3.34 o 
   6   8   9        2.56       -0.48      3.34 o 
   7   8   9        7.98        7.49      3.78 o 
   8   8   9        1.00        0.95      3.34 o 
   9   8   9        7.80       10.16      8.02 o 
 -10   9   9        1.07       -3.21      3.78 o 
  -9   9   9        0.02       -2.67      3.78 o 
  -8   9   9       18.92       12.83      5.35 o 
  -7   9   9        0.44       -1.54      4.28 o 
  -6   9   9       11.76        9.53      6.95 o 
  -5   9   9        8.75        4.81      3.78 o 
  -4   9   9       57.38       59.40      6.05 o 
  -3   9   9       49.73       47.54      5.88 o 
  -2   9   9       38.22       46.22      7.49 o 
  -1   9   9       94.42      101.36      7.49 o 
   0   9   9        0.17        3.56      3.34 o 
   1   9   9      156.21      144.46     13.90 o 
   2   9   9        0.33       -0.59      3.34 o 
   3   9   9       18.89       10.16      3.78 o 
   4   9   9        1.94        1.43      3.34 o 
   5   9   9        0.14       -4.13      2.75 o 
   6   9   9        8.45        8.75      4.11 o 
   7   9   9        0.05       -0.43      3.56 o 
  -7  10   9       29.55       26.86      5.63 o 
  -6  10   9       58.28       70.39      7.15 o 
  -5  10   9        1.72        3.74      3.78 o 
  -4  10   9       27.64       28.43      5.29 o 
  -3  10   9        9.25       -1.07      4.28 o 
  -2  10   9      113.82      132.65      9.07 o 
  -1  10   9       11.46        2.67      3.78 o 
   0  10   9       14.78       10.89      4.11 o 
   1  10   9       26.40       33.97      5.63 o 
   2  10   9       31.43       28.82      5.13 o 
   3  10   9        4.13        1.07      3.78 o 
   4  10   9       22.77       27.68      5.63 o 
 -16   0  10        2.05        0.53      4.81 o 
 -15   0  10      177.80      212.74     21.39 o 
 -14   0  10        0.29        0.00      3.78 o 
 -13   0  10        3.60        6.95      5.88 o 
 -12   0  10        4.36        5.23      3.34 o 
 -11   0  10        2.74        3.32      3.00 o 
 -10   0  10        7.40        8.56      2.47 o 
  -9   0  10       62.18       60.73      3.88 o 
  -8   0  10       80.47       85.86      4.86 o 
  -7   0  10       17.45       13.43      2.20 o 
  -6   0  10        1.92        2.90      1.56 o 
  -5   0  10        0.00        0.53      1.37 o 
  -4   0  10        4.13        4.41      1.73 o 
  -3   0  10        5.08        6.02      1.37 o 
  -2   0  10      851.57      839.89     11.18 o 
  -1   0  10       71.36       68.18      4.28 o 
   0   0  10       50.55       51.52      3.34 o 
   1   0  10      934.26      952.24     14.90 o 
   2   0  10      463.53      497.44     10.02 o 
   3   0  10      385.36      399.46      8.98 o 
   4   0  10       78.69       87.14      5.13 o 
   5   0  10       69.66       84.39     10.16 o 
   6   0  10      119.96      136.56     22.99 o 
   7   0  10       14.09       12.80      3.34 o 
   8   0  10        0.85       -5.88      6.42 o 
   9   0  10       23.75       14.10      4.11 o 
  10   0  10       48.70       31.01      6.42 o 
  11   0  10      107.34      120.85     10.69 o 
  12   0  10       35.43       32.08      7.49 o 
  13   0  10      111.64      105.87     11.76 o 
 -16   1  10       16.74       22.62      4.50 o 
 -15   1  10        0.22       -2.81      3.62 o 
 -14   1  10        0.04       -2.71      2.94 o 
 -13   1  10        0.04        0.12      2.36 o 
 -12   1  10        8.24        6.95      2.67 o 
 -11   1  10        0.17       -0.94      1.78 o 
 -10   1  10       10.07        9.85      1.64 o 
  -9   1  10      445.49      462.20      6.46 o 
  -8   1  10      128.95      129.35      3.38 o 
  -7   1  10       24.44       29.52      1.86 o 
  -6   1  10      160.82      147.10      3.75 o 
  -5   1  10      368.40      382.79      4.97 o 
  -4   1  10      482.19      528.97      6.30 o 
  -3   1  10       10.24        9.29      1.05 o 
  -2   1  10      252.89      280.25      4.10 o 
  -1   1  10        1.37        0.99      0.90 o 
   0   1  10       69.39       86.99      2.82 o 
   1   1  10       62.85       74.75      2.75 o 
   2   1  10      455.70      475.46      9.70 o 
   3   1  10      394.25      434.41      6.71 o 
   4   1  10       32.99       34.38      2.36 o 
   5   1  10        2.75        2.71      1.70 o 
   6   1  10        2.02        0.00      1.81 o 
   7   1  10       11.92       12.48      2.36 o 
   8   1  10        4.70        0.58      1.96 o 
   9   1  10        0.92       -2.14      2.20 o 
  10   1  10       39.07       39.02      3.88 o 
  11   1  10      135.39      125.13      7.56 o 
  12   1  10       39.75       38.15      5.29 o 
  13   1  10        0.19       -3.68      3.34 o 
 -16   2  10        1.99        3.56      3.70 o 
 -15   2  10       32.66       32.62      6.43 o 
 -14   2  10        1.19       -4.63      3.09 o 
 -13   2  10      130.99      130.65      6.74 o 
 -12   2  10       23.24       22.87      3.88 o 
 -11   2  10      207.43      200.13      5.15 o 
 -10   2  10       65.28       53.66      3.04 o 
  -9   2  10       46.11       41.06      2.47 o 
  -8   2  10      366.57      360.54      5.80 o 
  -7   2  10      487.49      515.50      6.42 o 
  -6   2  10      693.79      738.72      9.17 o 
  -5   2  10        1.09        0.80      0.97 o 
  -4   2  10      265.43      266.15      3.91 o 
  -3   2  10       19.94       21.42      1.71 o 
  -2   2  10       30.11       35.55      1.51 o 
  -1   2  10     1229.44     1351.10     14.40 o 
   0   2  10       14.51       20.86      1.53 o 
   1   2  10      469.70      501.83      6.87 o 
   2   2  10       18.50       21.00      2.32 o 
   3   2  10        8.21        7.63      1.54 o 
   4   2  10      120.19      114.33      3.88 o 
   5   2  10      659.65      662.44      9.40 o 
   6   2  10       45.07       45.78      3.34 o 
   7   2  10       24.95       28.23      2.78 o 
   8   2  10      120.48      115.10      5.49 o 
   9   2  10      196.55      196.09      6.74 o 
  10   2  10        2.14        4.69      4.13 o 
  11   2  10        2.75        3.45      3.34 o 
  12   2  10       33.31       26.77      4.87 o 
  13   2  10        5.92        1.60      3.78 o 
 -15   3  10       12.18        2.92      4.11 o 
 -14   3  10        8.60        6.55      3.46 o 
 -13   3  10       21.60       16.56      3.70 o 
 -12   3  10        7.99        6.58      2.83 o 
 -11   3  10       11.86        8.06      2.83 o 
 -10   3  10      931.17      938.54     13.02 o 
  -9   3  10        0.63        0.33      1.96 o 
  -8   3  10      128.70      132.12      3.87 o 
  -7   3  10      273.15      254.11      5.70 o 
  -6   3  10       65.68       62.77      3.32 o 
  -5   3  10        2.30        5.20      1.70 o 
  -4   3  10       11.54       14.34      1.81 o 
  -3   3  10       26.01       22.90      2.63 o 
  -2   3  10      139.25      158.17      4.71 o 
  -1   3  10      202.59      177.91      5.33 o 
   0   3  10       11.61        8.07      2.00 o 
   1   3  10       32.77       32.39      2.83 o 
   2   3  10       70.37       77.90      4.08 o 
   3   3  10       11.16       10.27      2.20 o 
   4   3  10      197.76      223.44      7.07 o 
   5   3  10        3.71        5.56      2.20 o 
   6   3  10     1021.62      988.41     17.59 o 
   7   3  10       23.25       24.83      4.11 o 
   8   3  10       48.97       48.19      7.49 o 
   9   3  10       60.34       64.57      9.62 o 
  10   3  10       84.02       82.73      7.15 o 
  11   3  10       62.51       64.49      6.39 o 
  12   3  10        0.17        8.56      6.42 o 
 -15   4  10       23.77       14.44      5.29 o 
 -14   4  10        9.42        2.72      5.35 o 
 -13   4  10       56.65       49.29      6.05 o 
 -12   4  10       19.03       21.22     10.69 o 
 -11   4  10      339.98      346.19     11.70 o 
 -10   4  10      687.97      666.60     15.88 o 
  -9   4  10      229.45      243.13      9.43 o 
  -8   4  10      200.80      187.66      7.93 o 
  -7   4  10      482.23      469.72      8.39 o 
  -6   4  10       28.25       33.26      2.67 o 
  -5   4  10        0.15       -1.34      1.60 o 
  -4   4  10       33.07       25.79      2.50 o 
  -3   4  10      330.82      332.96      6.50 o 
  -2   4  10      367.36      378.21      7.80 o 
  -1   4  10       61.98       78.29      6.60 o 
   0   4  10       29.68       32.77      3.37 o 
   1   4  10       31.74       37.37      3.26 o 
   2   4  10      118.92      121.74      4.86 o 
   3   4  10       25.74       28.63      3.09 o 
   4   4  10       45.91       44.99      3.88 o 
   5   4  10        3.16        4.97      2.63 o 
   6   4  10     1132.41     1093.59     20.70 o 
   7   4  10      284.44      280.91     18.72 o 
   8   4  10        3.96        1.90      6.95 o 
   9   4  10      186.29      188.07     12.83 o 
  10   4  10       10.51       12.83      4.11 o 
  11   4  10        3.62        3.69      4.11 o 
  12   4  10       14.70       17.43     10.69 o 
 -14   5  10       10.11        6.09      4.87 o 
 -13   5  10       15.74       10.69      4.54 o 
 -12   5  10       13.48        7.78      4.11 o 
 -11   5  10      355.29      352.83     14.44 o 
 -10   5  10       55.57       45.99      5.63 o 
  -9   5  10        3.81        0.24      3.34 o 
  -8   5  10      226.04      208.53      8.67 o 
  -7   5  10      632.31      604.00     13.42 o 
  -6   5  10        9.21       10.02      2.24 o 
  -5   5  10       60.26       53.85      3.44 o 
  -4   5  10       89.39       87.71      4.12 o 
  -3   5  10      581.13      584.63      9.09 o 
  -2   5  10       33.32       36.81      3.46 o 
  -1   5  10       94.57      109.86      5.73 o 
   0   5  10        4.99        7.70      2.47 o 
   1   5  10       42.27       38.79      3.37 o 
   2   5  10        4.88        0.39      2.00 o 
   3   5  10       14.07       13.06      2.63 o 
   4   5  10     1552.47     1527.95     20.97 o 
   5   5  10      753.37      738.81     25.67 o 
   6   5  10      379.22      419.04     19.25 o 
   7   5  10      138.32      149.07     15.51 o 
   8   5  10       97.44       97.32      7.15 o 
   9   5  10       24.66       23.92      4.87 o 
  10   5  10       36.30       38.97      7.49 o 
  11   5  10        0.06        0.87      4.11 o 
 -13   6  10       24.41       23.05      5.13 o 
 -12   6  10        0.35       -2.14      3.78 o 
 -11   6  10       48.31       45.32      5.29 o 
 -10   6  10      101.76       80.11      6.81 o 
  -9   6  10       13.81        8.56      7.49 o 
  -8   6  10      141.38      127.67      7.91 o 
  -7   6  10       92.48       93.09      6.81 o 
  -6   6  10      260.67      249.56      7.41 o 
  -5   6  10      382.82      365.89      7.74 o 
  -4   6  10        0.29       -2.14      1.81 o 
  -3   6  10        9.95       13.54      2.67 o 
  -2   6  10       71.22       70.41      4.50 o 
  -1   6  10        0.40       -0.78      2.59 o 
   0   6  10      161.68      153.48      5.74 o 
   1   6  10       91.12       81.57      5.87 o 
   2   6  10        0.01       -2.14      2.20 o 
   3   6  10      333.22      350.00      8.84 o 
   4   6  10      282.02      289.56     10.28 o 
   5   6  10      463.42      447.85     12.79 o 
   6   6  10       50.33       41.71      6.42 o 
   7   6  10      125.97      124.04      8.32 o 
   8   6  10       36.15       40.68     10.16 o 
   9   6  10        1.62        0.53      3.78 o 
  10   6  10       64.44       70.28      9.09 o 
 -12   7  10        0.59        2.67      4.54 o 
 -11   7  10        7.57       10.79      4.11 o 
 -10   7  10        1.36        3.74      3.78 o 
  -9   7  10       16.19       17.58      4.81 o 
  -8   7  10       22.36       17.77      4.11 o 
  -7   7  10        0.13        0.00      3.02 o 
  -6   7  10      124.79      130.54      7.91 o 
  -5   7  10        0.50       -3.56      2.47 o 
  -4   7  10      126.81      116.81      6.17 o 
  -3   7  10       75.11       60.98      4.50 o 
  -2   7  10       68.93       80.37      4.94 o 
  -1   7  10        2.59        0.64      2.20 o 
   0   7  10      150.27      151.61      5.95 o 
   1   7  10      322.33      341.99      8.64 o 
   2   7  10       18.39       19.23      3.09 o 
   3   7  10       11.73       11.45      2.63 o 
   4   7  10       13.81        8.56      3.78 o 
   5   7  10       19.99       23.16      6.42 o 
   6   7  10        0.90       -0.53      3.02 o 
   7   7  10        5.85        4.04      3.34 o 
   8   7  10       70.60       62.06      6.81 o 
   9   7  10       64.92       55.61      6.39 o 
 -11   8  10        5.27       10.16      4.54 o 
 -10   8  10        0.79        3.74      3.78 o 
  -9   8  10       22.21       17.65      4.54 o 
  -8   8  10        1.17       -1.31      3.34 o 
  -7   8  10       27.54       32.59      4.87 o 
  -6   8  10        5.79        0.83      3.34 o 
  -5   8  10       53.26       50.20      9.09 o 
  -4   8  10       60.20       48.24      4.32 o 
  -3   8  10       12.37       15.85      4.11 o 
  -2   8  10       26.46       18.76      5.88 o 
  -1   8  10        8.15        2.14      4.81 o 
   0   8  10        1.78        1.90      3.34 o 
   1   8  10       72.32       64.18      6.05 o 
   2   8  10       33.63       29.50      4.54 o 
   3   8  10        0.13       -3.21      3.02 o 
   4   8  10       54.68       43.69      5.63 o 
   5   8  10        6.72       11.57      4.11 o 
   6   8  10        0.87        1.71      4.81 o 
   7   8  10        0.28        5.35      3.78 o 
   8   8  10       21.42       36.58      8.02 o 
  -9   9  10        4.59       -2.35      3.74 o 
  -8   9  10       37.16       30.56      5.29 o 
  -7   9  10        0.31       -0.59      5.35 o 
  -6   9  10       28.61       40.52      5.63 o 
  -5   9  10       52.69       61.59     10.69 o 
  -4   9  10        4.79        5.35      3.78 o 
  -3   9  10       18.99       21.29      4.11 o 
  -2   9  10        6.08        7.49      3.78 o 
  -1   9  10      114.10      116.13      8.56 o 
   0   9  10        3.31        2.57      3.56 o 
   1   9  10       17.79       12.54      4.11 o 
   2   9  10        3.49        0.21      3.56 o 
   3   9  10       16.41       11.96      4.11 o 
   4   9  10       27.01       25.48      4.87 o 
   5   9  10        9.15        7.58      7.49 o 
   6   9  10        0.75       -2.85      3.34 o 
  -6  10  10        7.40       10.16      4.54 o 
  -5  10  10        0.01       -2.38      3.34 o 
  -4  10  10       13.91       11.57      4.11 o 
  -3  10  10       35.83       37.43      7.49 o 
  -2  10  10       55.63       68.81      7.15 o 
  -1  10  10        0.81        1.66      3.34 o 
   0  10  10       20.48       23.42      5.88 o 
   1  10  10        4.59        7.19      4.11 o 
   2  10  10       78.54       60.26      8.56 o 
   3  10  10       11.49       11.02      4.87 o 
 -16   1  11        5.85       -3.68      3.46 o 
 -15   1  11        5.82        1.60      3.46 o 
 -14   1  11       25.81       19.61      3.44 o 
 -13   1  11        0.01       -3.47      2.32 o 
 -12   1  11        2.25        1.43      1.99 o 
 -11   1  11        2.52        2.58      1.99 o 
 -10   1  11       56.63       60.29      2.89 o 
  -9   1  11        1.81       -1.58      1.36 o 
  -8   1  11       21.24       17.83      1.80 o 
  -7   1  11      300.73      303.70      4.76 o 
  -6   1  11        1.60        1.56      1.19 o 
  -5   1  11     1298.17     1328.55     11.70 o 
  -4   1  11        2.18        2.24      0.99 o 
  -3   1  11      549.26      523.26      9.61 o 
  -2   1  11       60.76       66.63      2.06 o 
  -1   1  11      115.37      122.45      4.94 o 
   0   1  11     1077.79     1106.19     18.06 o 
   1   1  11      303.90      332.65      6.96 o 
   2   1  11       14.35       18.09      1.88 o 
   3   1  11        0.14        1.07      1.30 o 
   4   1  11       17.23       19.44      2.12 o 
   5   1  11       36.53       34.18      2.69 o 
   6   1  11        6.02        4.58      1.81 o 
   7   1  11       44.40       35.41      2.90 o 
   8   1  11       12.86        8.04      2.36 o 
   9   1  11       12.15        9.62      2.83 o 
  10   1  11       48.60       51.31      4.50 o 
  11   1  11        0.04        2.14      4.81 o 
  12   1  11        5.31        3.92      8.02 o 
 -15   2  11        4.19        1.47      3.46 o 
 -14   2  11       25.03       34.04      4.50 o 
 -13   2  11        0.32       -2.90      2.63 o 
 -12   2  11        6.93        7.32      2.83 o 
 -11   2  11      103.73       94.48      4.19 o 
 -10   2  11       13.32       18.07      2.39 o 
  -9   2  11       27.73       30.97      2.24 o 
  -8   2  11        9.72       10.90      2.10 o 
  -7   2  11      687.73      680.85     10.68 o 
  -6   2  11      112.86      115.83      3.27 o 
  -5   2  11      171.51      187.07      4.82 o 
  -4   2  11      189.40      215.83      4.19 o 
  -3   2  11       10.58       10.74      1.46 o 
  -2   2  11      989.57     1038.15     14.29 o 
  -1   2  11      284.69      290.56      7.74 o 
   0   2  11      500.59      500.42      8.95 o 
   1   2  11       14.04       13.92      2.20 o 
   2   2  11       91.04       87.27      4.08 o 
   3   2  11       14.86       19.05      2.83 o 
   4   2  11        0.63        1.07      2.02 o 
   5   2  11       15.76       15.48      2.62 o 
   6   2  11       48.95       53.59      3.25 o 
   7   2  11       16.22       15.90      2.59 o 
   8   2  11       18.11       13.73      2.96 o 
   9   2  11       74.87       77.27      5.36 o 
  10   2  11       57.49       57.46      6.05 o 
  11   2  11       36.59       35.29      7.49 o 
  12   2  11       18.73       27.81      7.49 o 
 -15   3  11       43.11       41.71      8.02 o 
 -14   3  11        0.01       -5.67      3.78 o 
 -13   3  11        3.44        3.50      4.11 o 
 -12   3  11        0.02       -1.60      3.78 o 
 -11   3  11       14.12        6.42      4.28 o 
 -10   3  11       13.97       26.32      3.46 o 
  -9   3  11       32.63       33.22      3.70 o 
  -8   3  11       18.64       19.80      3.09 o 
  -7   3  11      337.21      341.66      6.81 o 
  -6   3  11       13.54       14.02      2.14 o 
  -5   3  11      410.77      418.99      8.03 o 
  -4   3  11      197.36      214.46      5.47 o 
  -3   3  11       54.75       56.84      4.00 o 
  -2   3  11      104.27      101.42      6.59 o 
  -1   3  11       13.03       17.97      2.31 o 
   0   3  11      126.21      137.19      4.86 o 
   1   3  11       97.00       85.51      4.80 o 
   2   3  11      378.43      363.56      7.98 o 
   3   3  11      275.77      273.82      7.19 o 
   4   3  11      278.80      284.94      7.50 o 
   5   3  11      101.71       95.33      5.12 o 
   6   3  11        2.47        4.48      5.09 o 
   7   3  11        0.14       -0.92      2.57 o 
   8   3  11       68.12       74.79      6.05 o 
   9   3  11       43.19       38.92      5.13 o 
  10   3  11        1.08        0.00     10.69 o 
  11   3  11       13.50       18.76      4.87 o 
  12   3  11        2.34        2.14      5.35 o 
 -15   4  11        0.41       -2.82      4.11 o 
 -14   4  11        0.09        2.92      4.11 o 
 -13   4  11        5.63        5.93      4.11 o 
 -12   4  11       57.03       65.87      6.81 o 
 -11   4  11        9.74        7.19      4.11 o 
 -10   4  11      508.51      536.56     14.37 o 
  -9   4  11       69.15       70.71      4.94 o 
  -8   4  11      811.63      797.48     13.99 o 
  -7   4  11       71.76       79.59      3.86 o 
  -6   4  11      236.92      248.09      6.00 o 
  -5   4  11       19.05       25.28      2.67 o 
  -4   4  11      316.35      313.01      6.70 o 
  -3   4  11       23.92       19.12      2.32 o 
  -2   4  11        0.83        3.31      2.00 o 
  -1   4  11        1.12       -0.92      1.56 o 
   0   4  11       31.04       34.00      3.33 o 
   1   4  11       15.61       17.92      2.63 o 
   2   4  11      101.75       91.30      5.64 o 
   3   4  11      841.86      845.69     13.96 o 
   4   4  11      369.12      374.97      8.84 o 
   5   4  11     1729.13     1725.30     39.14 o 
   6   4  11        3.50        4.16      3.74 o 
   7   4  11       32.28       36.44      4.87 o 
   8   4  11        0.02       -0.53      3.02 o 
   9   4  11        1.67        0.83      3.34 o 
  10   4  11       17.05       11.28      4.11 o 
  11   4  11        8.51        5.93      4.11 o 
 -14   5  11      144.23      160.18     10.59 o 
 -13   5  11        0.28        4.18      4.11 o 
 -12   5  11        7.29        8.26      4.11 o 
 -11   5  11      471.69      451.32     34.76 o 
 -10   5  11      110.83      110.44      7.91 o 
  -9   5  11       98.59       85.57      6.81 o 
  -8   5  11       13.38       11.05      3.09 o 
  -7   5  11      225.32      215.13      6.33 o 
  -6   5  11        0.00       -0.49      1.96 o 
  -5   5  11      153.56      141.89      4.93 o 
  -4   5  11      231.82      219.54      5.80 o 
  -3   5  11       42.11       38.83      4.79 o 
  -2   5  11       25.12       27.65      2.83 o 
  -1   5  11       15.11       12.45      4.19 o 
   0   5  11       10.97        9.60      3.52 o 
   1   5  11        1.76       -2.14      2.00 o 
   2   5  11       62.12       53.71      4.23 o 
   3   5  11      829.58      840.80     14.32 o 
   4   5  11     1081.92     1148.04     17.27 o 
   5   5  11      678.83      679.69     21.39 o 
   6   5  11      115.19      102.94      7.15 o 
   7   5  11       40.02       41.95      5.29 o 
   8   5  11      141.53      151.62      8.67 o 
   9   5  11        3.22        1.66      3.34 o 
  10   5  11       25.25       21.55      4.87 o 
  11   5  11        1.57        6.42      6.42 o 
 -13   6  11       12.33        3.31      4.81 o 
 -12   6  11       52.84       42.08     10.69 o 
 -11   6  11       44.67       51.77     12.30 o 
 -10   6  11       91.23       74.33      6.81 o 
  -9   6  11       32.16       34.52      5.29 o 
  -8   6  11       47.86       49.18      6.42 o 
  -7   6  11       15.27        9.27      3.34 o 
  -6   6  11       44.12       33.22      3.21 o 
  -5   6  11       81.64       83.24      4.28 o 
  -4   6  11        0.00        0.29      2.00 o 
  -3   6  11       13.55       10.24      2.24 o 
  -2   6  11       26.60       36.23      3.46 o 
  -1   6  11        8.65       10.62      2.63 o 
   0   6  11       14.70       13.75      3.06 o 
   1   6  11      165.41      154.77      6.62 o 
   2   6  11      507.49      513.11     10.86 o 
   3   6  11      603.81      573.45     13.92 o 
   4   6  11       49.57       50.45      4.08 o 
   5   6  11      191.25      198.92      9.07 o 
   6   6  11        0.67       -3.74      4.81 o 
   7   6  11       11.95       21.60      4.54 o 
   8   6  11       20.06       13.61      4.11 o 
   9   6  11        8.54        0.53      8.02 o 
  10   6  11        1.99        1.07      4.11 o 
 -12   7  11       36.74       40.28      6.05 o 
 -11   7  11      108.97      117.44     14.97 o 
 -10   7  11       12.89       15.51      4.54 o 
  -9   7  11       21.41       17.20      4.54 o 
  -8   7  11       27.62       23.30      4.54 o 
  -7   7  11        7.72        7.49      3.78 o 
  -6   7  11        1.94        2.26      3.74 o 
  -5   7  11       16.10       16.98      3.26 o 
  -4   7  11       35.47       39.92      3.44 o 
  -3   7  11      109.58       97.33      4.66 o 
  -2   7  11       93.48       86.48      5.76 o 
  -1   7  11        0.59       -0.36      2.47 o 
   0   7  11      361.33      334.26      9.00 o 
   1   7  11      221.82      241.33      7.60 o 
   2   7  11       24.52       32.30      4.74 o 
   3   7  11        0.00        2.14      2.47 o 
   4   7  11       20.77       14.17      6.95 o 
   5   7  11       82.98       86.12     11.76 o 
   6   7  11       24.17       23.72      4.54 o 
   7   7  11       28.25       21.27      4.87 o 
   8   7  11       20.93       24.01      5.63 o 
 -10   8  11        8.92        0.53      3.78 o 
  -9   8  11       58.94       33.87      7.49 o 
  -8   8  11        0.05       -4.52      3.34 o 
  -7   8  11       29.95       19.25      4.54 o 
  -6   8  11       32.51       23.30      4.54 o 
  -5   8  11       17.17       22.50      4.28 o 
  -4   8  11       15.99       12.30      2.96 o 
  -3   8  11       20.79       17.34      4.54 o 
  -2   8  11      246.62      238.18      9.43 o 
  -1   8  11      113.53      102.32      7.15 o 
   0   8  11       85.36       74.17      6.39 o 
   1   8  11        4.14       -1.76      2.63 o 
   2   8  11       71.53       72.98      6.24 o 
   3   8  11        0.07        1.50      3.56 o 
   4   8  11        2.54        0.83      3.34 o 
   5   8  11        0.83       -0.83      3.34 o 
   6   8  11        1.64        1.66      3.34 o 
   7   8  11        0.53        2.99      3.74 o 
  -8   9  11        4.53        3.21      5.88 o 
  -7   9  11        0.64       -3.45      3.34 o 
  -6   9  11        2.16       -0.48      3.34 o 
  -5   9  11       18.16       12.30      4.54 o 
  -4   9  11        0.05       -1.60      3.02 o 
  -3   9  11       40.42       42.32      5.63 o 
  -2   9  11        5.62        7.97      4.11 o 
  -1   9  11        0.01        3.21      3.56 o 
   0   9  11        1.73       -2.61      3.34 o 
   1   9  11       86.73       72.63      7.15 o 
   2   9  11       17.83        5.74      6.42 o 
   3   9  11        8.76       12.21      6.95 o 
   4   9  11        1.10       -2.26      3.74 o 
   5   9  11        0.00        2.67      3.78 o 
  -5  10  11        2.65        6.32      6.95 o 
  -4  10  11        2.67       -0.71      6.42 o 
  -3  10  11        0.28        5.35      5.35 o 
  -2  10  11        0.09        3.50      4.11 o 
  -1  10  11        0.01       -2.14      3.56 o 
   0  10  11        0.16        0.86      3.56 o 
   1  10  11        1.96        2.62      4.11 o 
 -15   0  12        0.20        1.07      5.88 o 
 -14   0  12        4.05        6.42      4.54 o 
 -13   0  12        5.00        9.09      3.78 o 
 -12   0  12       55.70       58.82      5.63 o 
 -11   0  12       18.50       15.11      2.96 o 
 -10   0  12        1.42        3.39      2.31 o 
  -9   0  12      300.07      322.59     11.18 o 
  -8   0  12      197.40      214.38      5.95 o 
  -7   0  12        7.31       11.13      2.20 o 
  -6   0  12      371.07      350.58      7.36 o 
  -5   0  12      266.32      270.45      6.11 o 
  -4   0  12      562.59      585.91     19.19 o 
  -3   0  12       27.70       42.10      5.64 o 
  -2   0  12      279.68      283.74      6.01 o 
  -1   0  12       11.28        7.81      1.91 o 
   0   0  12       60.35       69.53      4.81 o 
   1   0  12       23.35       27.66      2.75 o 
   2   0  12      137.47      156.14      6.13 o 
   3   0  12      340.17      355.39      9.25 o 
   4   0  12       20.31       27.80      3.34 o 
   5   0  12      104.59       87.03      5.91 o 
   6   0  12        0.07        1.74      2.75 o 
   7   0  12       25.95       24.45      4.11 o 
   8   0  12     1244.28     1142.10     37.97 o 
   9   0  12        9.55       13.99      6.42 o 
  10   0  12       66.89       44.92      7.49 o 
  11   0  12       15.56       20.32      6.42 o 
  12   0  12       16.90       19.25      6.42 o 
 -15   1  12        0.12       -2.56      2.78 o 
 -14   1  12        5.01        0.85      2.84 o 
 -13   1  12        0.33       -2.02      2.36 o 
 -12   1  12        0.28       -2.98      1.99 o 
 -11   1  12        0.24       -0.21      1.91 o 
 -10   1  12       26.33       29.76      2.30 o 
  -9   1  12        2.01        1.92      1.56 o 
  -8   1  12        0.16        0.60      1.36 o 
  -7   1  12       70.61       77.38      3.59 o 
  -6   1  12      358.43      351.81      5.08 o 
  -5   1  12      399.56      404.59      5.35 o 
  -4   1  12       44.83       41.53      1.97 o 
  -3   1  12       74.70       76.67      2.82 o 
  -2   1  12      582.79      563.05      9.78 o 
  -1   1  12       63.26       75.29      2.82 o 
   0   1  12       12.68       12.42      1.53 o 
   1   1  12      229.67      243.16      4.72 o 
   2   1  12       94.42      100.85      3.46 o 
   3   1  12       49.70       45.89      2.75 o 
   4   1  12        2.69        1.27      1.60 o 
   5   1  12      151.78      148.72      4.72 o 
   6   1  12        0.15       -1.20      1.88 o 
   7   1  12        0.09        2.64      2.04 o 
   8   1  12        0.30        1.01      2.62 o 
   9   1  12       21.52       13.43      2.96 o 
  10   1  12       18.32       16.18      3.78 o 
  11   1  12       25.95       22.25      4.54 o 
  12   1  12       20.90       13.90      6.42 o 
 -15   2  12        3.14        0.00      4.54 o 
 -14   2  12        9.52        9.38      4.87 o 
 -13   2  12       36.51       44.94      6.05 o 
 -12   2  12        1.35        0.39      2.24 o 
 -11   2  12       64.58       61.08      3.98 o 
 -10   2  12      237.23      263.87      8.18 o 
  -9   2  12        0.66        1.20      1.81 o 
  -8   2  12        0.08       -0.77      1.58 o 
  -7   2  12       29.83       33.67      2.39 o 
  -6   2  12       68.07       72.98      4.17 o 
  -5   2  12       58.30       66.73      4.32 o 
  -4   2  12       81.04       81.42      4.48 o 
  -3   2  12      303.87      311.28      7.07 o 
  -2   2  12      235.73      245.16      6.44 o 
  -1   2  12      203.91      256.04      6.44 o 
   0   2  12      454.08      477.94     17.87 o 
   1   2  12      448.69      437.06      8.95 o 
   2   2  12      268.86      292.75      7.75 o 
   3   2  12       38.01       35.06      3.46 o 
   4   2  12        0.57       -1.55      2.31 o 
   5   2  12       57.89       50.52      4.08 o 
   6   2  12       11.16        5.35      2.45 o 
   7   2  12       37.66       35.86      4.08 o 
   8   2  12        0.14       -4.81      3.21 o 
   9   2  12       18.79       12.54      4.11 o 
  10   2  12       62.59       71.15      6.81 o 
  11   2  12        0.40        6.42      5.35 o 
 -15   3  12        0.02       -5.93      6.42 o 
 -14   3  12        4.07        1.07      4.54 o 
 -13   3  12       35.15       45.16      6.05 o 
 -12   3  12       47.90       39.69     10.16 o 
 -11   3  12        1.83        3.29      2.83 o 
 -10   3  12       35.36       39.55      3.88 o 
  -9   3  12      159.71      164.87      6.17 o 
  -8   3  12        8.24        5.12      2.24 o 
  -7   3  12      127.84      136.61      6.33 o 
  -6   3  12       19.82       17.50      2.14 o 
  -5   3  12       48.13       41.72      3.05 o 
  -4   3  12        5.59        4.66      1.81 o 
  -3   3  12      356.81      377.59      8.17 o 
  -2   3  12       53.19       59.15      3.88 o 
  -1   3  12      181.00      194.65      6.11 o 
   0   3  12      279.24      258.78      6.92 o 
   1   3  12      171.90      172.74      5.62 o 
   2   3  12       44.52       36.58      3.46 o 
   3   3  12      875.76      912.57     18.23 o 
   4   3  12       58.28       56.61      4.52 o 
   5   3  12      541.76      542.48     20.86 o 
   6   3  12      144.51      140.06      7.81 o 
   7   3  12       12.65        6.42      3.34 o 
   8   3  12       79.95       75.20      6.39 o 
   9   3  12       34.89       31.94      4.87 o 
  10   3  12       33.66       32.68      5.13 o 
  11   3  12      136.84      174.65      9.74 o 
 -14   4  12       26.22       13.82      8.02 o 
 -13   4  12      270.15      284.85     15.51 o 
 -12   4  12        9.56       20.23      9.09 o 
 -11   4  12       18.84       23.72      4.54 o 
 -10   4  12      547.66      566.93     12.13 o 
  -9   4  12      222.96      204.99      7.19 o 
  -8   4  12        0.64        2.67      2.14 o 
  -7   4  12       11.51        7.43      2.95 o 
  -6   4  12        2.00        1.23      1.96 o 
  -5   4  12      121.34      129.23      4.66 o 
  -4   4  12       34.86       43.42      4.05 o 
  -3   4  12       18.88       18.97      2.44 o 
  -2   4  12        7.27        4.57      2.09 o 
  -1   4  12        0.39        2.43      2.31 o 
   0   4  12       22.04       19.03      2.83 o 
   1   4  12       60.52       61.03      4.23 o 
   2   4  12     1721.92     1700.12     36.37 o 
   3   4  12       72.28       75.79      5.51 o 
   4   4  12     1010.85     1022.11     18.97 o 
   5   4  12       35.80       45.91      4.77 o 
   6   4  12      340.96      338.40     13.90 o 
   7   4  12       61.14       51.95      5.63 o 
   8   4  12       48.00       55.41      5.63 o 
   9   4  12        2.26       -2.38      3.34 o 
  10   4  12       40.56       58.45     16.04 o 
  11   4  12        0.37       -5.34      3.56 o 
 -14   5  12       33.67       24.74      5.63 o 
 -13   5  12       63.16       50.20      6.39 o 
 -12   5  12      108.20      107.31      8.22 o 
 -11   5  12       72.33       74.12      7.15 o 
 -10   5  12        2.12        1.60      3.78 o 
  -9   5  12      101.47      112.28      6.56 o 
  -8   5  12        4.50        4.12      2.63 o 
  -7   5  12       49.82       43.72      3.55 o 
  -6   5  12      312.60      304.12     12.66 o 
  -5   5  12       58.08       59.55      3.74 o 
  -4   5  12        1.56        2.85      2.36 o 
  -3   5  12        4.96        1.78      1.75 o 
  -2   5  12        1.59       -0.08      2.29 o 
  -1   5  12        3.60        1.65      2.40 o 
   0   5  12       11.71       14.65      3.35 o 
   1   5  12        3.15       -2.57      2.20 o 
   2   5  12       59.09       63.55      4.50 o 
   3   5  12      470.36      480.72     18.02 o 
   4   5  12      175.41      185.62      7.42 o 
   5   5  12      139.84      136.53      7.91 o 
   6   5  12       87.60       77.48      6.39 o 
   7   5  12       23.27       23.43      5.35 o 
   8   5  12      127.30      131.54     14.44 o 
   9   5  12        4.89        3.74      5.88 o 
  10   5  12        0.17        2.92      4.11 o 
 -13   6  12       57.45       44.08      6.81 o 
 -12   6  12       23.33       21.77      5.88 o 
 -11   6  12       16.79       13.79      8.02 o 
 -10   6  12       41.40       37.09      5.29 o 
  -9   6  12        1.06        1.66      3.34 o 
  -8   6  12       71.16       72.27      9.09 o 
  -7   6  12       20.14       17.64      3.09 o 
  -6   6  12      156.17      161.53      5.60 o 
  -5   6  12       47.44       41.53      3.44 o 
  -4   6  12       14.93       11.72      2.50 o 
  -3   6  12      164.81      145.05      5.16 o 
  -2   6  12      104.26       97.05      5.33 o 
  -1   6  12       60.34       49.75      4.08 o 
   0   6  12        0.85        0.33      2.09 o 
   1   6  12       30.29       25.79      4.57 o 
   2   6  12      569.61      573.80     13.73 o 
   3   6  12        8.83        7.88      4.63 o 
   4   6  12      246.94      254.25      9.83 o 
   5   6  12       15.52       18.24      4.54 o 
   6   6  12       22.17       22.33      4.87 o 
   7   6  12       16.77       21.32      4.87 o 
   8   6  12       11.28       14.80      6.95 o 
   9   6  12        0.05       -3.74      3.78 o 
 -11   7  12       50.42       41.82      6.05 o 
 -10   7  12      127.99      120.76      8.67 o 
  -9   7  12       24.05       21.58      6.42 o 
  -8   7  12       76.11       66.41      8.56 o 
  -7   7  12        7.69       10.69      3.78 o 
  -6   7  12        0.67       -2.67      3.02 o 
  -5   7  12        9.79        2.48      2.24 o 
  -4   7  12       25.68       23.95      3.05 o 
  -3   7  12       13.52       17.46      3.26 o 
  -2   7  12       40.16       35.56      4.08 o 
  -1   7  12      450.42      383.26      9.66 o 
   0   7  12       48.32       51.92      4.50 o 
   1   7  12       18.65       20.86      3.65 o 
   2   7  12        0.11       -0.73      2.31 o 
   3   7  12        1.75       -1.74      4.81 o 
   4   7  12        0.36        0.00      3.34 o 
   5   7  12        0.57       -2.50      3.34 o 
   6   7  12       10.59       16.04      4.54 o 
   7   7  12        1.87       -1.66      4.28 o 
   8   7  12       64.12       60.86      7.15 o 
 -10   8  12       12.13       16.59     10.16 o 
  -9   8  12        0.44        0.00      3.78 o 
  -8   8  12       28.04       24.95      5.35 o 
  -7   8  12        8.39        7.49      3.78 o 
  -6   8  12        7.32       11.67      6.95 o 
  -5   8  12        0.74        0.00      3.02 o 
  -4   8  12       40.96       42.38      4.50 o 
  -3   8  12       25.58       25.02      4.54 o 
  -2   8  12       28.40       32.03      6.95 o 
  -1   8  12        8.16       14.63      3.37 o 
   0   8  12       16.49       13.90      5.04 o 
   1   8  12        9.89        9.90      3.05 o 
   2   8  12       12.97       11.07      3.26 o 
   3   8  12       14.05       19.36      4.87 o 
   4   8  12        1.09       -4.81      3.74 o 
   5   8  12        6.69        4.28      5.88 o 
   6   8  12       10.88        8.56      4.11 o 
  -7   9  12        0.00        1.85      4.11 o 
  -6   9  12        6.08        3.74      3.78 o 
  -5   9  12        0.26       -4.28      3.02 o 
  -4   9  12        5.46        3.74      3.78 o 
  -3   9  12       32.39       33.61      5.63 o 
  -2   9  12        0.26       -1.07      3.56 o 
  -1   9  12       48.22       47.88      5.91 o 
   0   9  12       12.27       15.23      4.11 o 
   1   9  12       54.07       51.76      6.68 o 
   2   9  12       14.46       12.12      4.35 o 
   3   9  12        4.90        0.86      3.56 o 
   4   9  12       18.51       24.74      5.63 o 
 -15   1  13        1.36       -3.28      3.77 o 
 -14   1  13        0.78        0.00      3.46 o 
 -13   1  13        0.43        0.49      3.66 o 
 -12   1  13        0.27       -1.63      2.24 o 
 -11   1  13       15.99       21.67      2.93 o 
 -10   1  13       61.33       57.66      3.23 o 
  -9   1  13      157.42      174.08      4.78 o 
  -8   1  13       57.61       54.50      4.49 o 
  -7   1  13        5.66        5.75      1.78 o 
  -6   1  13       15.92       22.23      2.16 o 
  -5   1  13       27.90       32.88      2.22 o 
  -4   1  13       18.35       22.22      2.36 o 
  -3   1  13      298.34      309.65     10.50 o 
  -2   1  13      214.63      220.63      6.09 o 
  -1   1  13       29.78       28.76      2.96 o 
   0   1  13       20.42       24.19      2.53 o 
   1   1  13       35.65       29.48      2.96 o 
   2   1  13       23.41       26.37      2.96 o 
   3   1  13        7.63        9.01      2.63 o 
   4   1  13       16.78       14.25      2.96 o 
   5   1  13       19.69       14.31      2.96 o 
   6   1  13       35.88       26.38      3.60 o 
   7   1  13      120.58      107.59      7.16 o 
   8   1  13      136.55      123.32      8.74 o 
   9   1  13       15.53        4.06      3.56 o 
  10   1  13       34.56       27.81      6.42 o 
  11   1  13        5.07        6.42      5.35 o 
 -15   2  13       12.86       11.23      5.29 o 
 -14   2  13        1.94       -3.21      3.78 o 
 -13   2  13       36.82       33.56      8.02 o 
 -12   2  13        1.36       -1.32      2.83 o 
 -11   2  13       23.19       25.48      3.70 o 
 -10   2  13       10.02       16.48      3.38 o 
  -9   2  13        6.02        6.19      2.24 o 
  -8   2  13       36.38       38.97      3.32 o 
  -7   2  13        5.21        3.31      2.04 o 
  -6   2  13        5.10        6.33      1.96 o 
  -5   2  13      223.24      240.55      5.85 o 
  -4   2  13       11.29       12.29      2.24 o 
  -3   2  13        1.40        1.17      2.00 o 
  -2   2  13        0.23        1.60      1.75 o 
  -1   2  13      139.23      129.29      5.17 o 
   0   2  13      152.11      168.37      5.93 o 
   1   2  13       79.14       73.46      4.40 o 
   2   2  13       59.94       69.67      4.40 o 
   3   2  13      256.43      233.10      7.55 o 
   4   2  13        1.40        0.71      2.69 o 
   5   2  13        0.07       -1.28      2.20 o 
   6   2  13       11.55       11.18      2.96 o 
   7   2  13       80.35       58.95      4.50 o 
   8   2  13        4.07       -0.53      8.02 o 
   9   2  13        5.78       -1.07      5.35 o 
  10   2  13       11.10        9.09      4.54 o 
  11   2  13        8.25       17.11      6.42 o 
 -14   3  13      101.31       90.17      7.91 o 
 -13   3  13       75.72       68.79      7.15 o 
 -12   3  13      134.20      143.82      7.14 o 
 -11   3  13       87.55       82.87      5.56 o 
 -10   3  13      201.40      214.85      7.41 o 
  -9   3  13        2.26        5.85      2.24 o 
  -8   3  13        2.70        4.28      2.14 o 
  -7   3  13      171.58      197.92      7.43 o 
  -6   3  13       16.79       18.24      2.50 o 
  -5   3  13        9.65       11.08      4.01 o 
  -4   3  13      106.32      109.12      8.95 o 
  -3   3  13       46.51       55.19      4.08 o 
  -2   3  13        0.07       -0.27      1.75 o 
  -1   3  13       13.23       15.62      2.83 o 
   0   3  13       16.29       22.50      2.83 o 
   1   3  13        0.40       -0.75      2.20 o 
   2   3  13     1290.16     1322.08     22.49 o 
   3   3  13      596.17      599.42     11.87 o 
   4   3  13       11.39       13.92      3.26 o 
   5   3  13      303.53      313.12      8.38 o 
   6   3  13       38.82       41.29      4.08 o 
   7   3  13       49.90       51.38      7.49 o 
   8   3  13        5.45        2.38      3.34 o 
   9   3  13       15.39       11.47      4.11 o 
  10   3  13        9.95       10.45      4.87 o 
 -14   4  13        0.68        0.53      4.54 o 
 -13   4  13      155.83      142.86      9.43 o 
 -12   4  13       10.54       16.58      4.54 o 
 -11   4  13      168.01      170.84      7.41 o 
 -10   4  13       97.48       92.75      5.74 o 
  -9   4  13       20.45       19.26      5.29 o 
  -8   4  13        8.17        9.94      2.50 o 
  -7   4  13       51.93       49.72      3.86 o 
  -6   4  13       31.86       23.95      2.78 o 
  -5   4  13       31.50       29.43      2.90 o 
  -4   4  13        4.91        5.40      2.24 o 
  -3   4  13      112.16      112.93      4.94 o 
  -2   4  13       19.90       17.24      4.82 o 
  -1   4  13        3.28        0.96      2.31 o 
   0   4  13       89.90       88.63      4.86 o 
   1   4  13      498.45      513.08     12.16 o 
   2   4  13      142.20      127.63      6.89 o 
   3   4  13      465.80      453.61     10.00 o 
   4   4  13       10.17       13.49      5.70 o 
   5   4  13       23.32       26.39      3.37 o 
   6   4  13       38.44       36.81      4.87 o 
   7   4  13        5.02        3.45      3.34 o 
   8   4  13       21.81       10.27      4.81 o 
   9   4  13        0.05       -3.56      6.42 o 
  10   4  13        5.05       13.37      5.88 o 
 -13   5  13        6.57        5.35      4.54 o 
 -12   5  13        4.06        1.60      3.78 o 
 -11   5  13        8.64        8.36      4.11 o 
 -10   5  13        6.32       10.79      4.11 o 
  -9   5  13       10.10       12.12      3.09 o 
  -8   5  13       18.19       12.71      3.26 o 
  -7   5  13       18.75       14.73      2.67 o 
  -6   5  13        0.56       -1.31      1.75 o 
  -5   5  13       66.58       72.32      5.40 o 
  -4   5  13       65.32       59.62      3.86 o 
  -3   5  13        6.00        6.23      2.04 o 
  -2   5  13        7.40        4.05      2.31 o 
  -1   5  13        8.74        3.92      2.69 o 
   0   5  13        0.24       -2.06      2.63 o 
   1   5  13       97.73       92.50      5.56 o 
   2   5  13      122.07      113.28      5.89 o 
   3   5  13      348.03      314.90     16.25 o 
   4   5  13       12.65       13.01      2.96 o 
   5   5  13        0.17        5.58      3.34 o 
   6   5  13      139.78      151.06     15.51 o 
   7   5  13        0.91       -2.50      3.34 o 
   8   5  13        5.06        5.15      4.11 o 
   9   5  13       10.33       14.48      4.87 o 
 -12   6  13       61.39       59.35      9.62 o 
 -11   6  13       13.69       10.16      4.54 o 
 -10   6  13        0.09       -0.12      5.88 o 
  -9   6  13        7.42       -1.43      3.34 o 
  -8   6  13        5.29        4.11      2.83 o 
  -7   6  13       36.66       35.21      3.88 o 
  -6   6  13       45.39       48.43      3.86 o 
  -5   6  13        0.07        0.00      2.24 o 
  -4   6  13       44.87       43.58      3.74 o 
  -3   6  13        6.13        6.30      2.24 o 
  -2   6  13       27.17       17.58      3.11 o 
  -1   6  13       41.34       30.70      3.88 o 
   0   6  13      287.51      278.95      8.22 o 
   1   6  13        2.10        2.25      3.50 o 
   2   6  13       38.83       47.48      4.50 o 
   3   6  13        0.73       -1.53      2.63 o 
   4   6  13       13.20       10.16      3.78 o 
   5   6  13       44.54       52.76      8.56 o 
   6   6  13       33.97       29.86      5.13 o 
   7   6  13       42.31       52.80      6.39 o 
   8   6  13       13.49       18.88      4.87 o 
 -11   7  13        0.26       -2.04      4.81 o 
 -10   7  13        5.03        1.07      3.78 o 
  -9   7  13       32.07       30.88      5.63 o 
  -8   7  13      128.18      108.19     10.69 o 
  -7   7  13        4.03        2.38      3.34 o 
  -6   7  13       27.24       24.05      3.70 o 
  -5   7  13       59.97       53.74      4.12 o 
  -4   7  13        1.66        3.59      2.50 o 
  -3   7  13       36.51       41.88      6.77 o 
  -2   7  13      202.67      181.67      7.14 o 
  -1   7  13        2.52       -0.08      2.63 o 
   0   7  13      229.57      229.10      7.60 o 
   1   7  13       44.70       43.67      5.76 o 
   2   7  13      105.41      104.31      6.92 o 
   3   7  13        1.83       -1.43      3.34 o 
   4   7  13       98.67      105.12      7.91 o 
   5   7  13       28.05       22.50      4.87 o 
   6   7  13       11.07       14.60      5.88 o 
   7   7  13       21.86       27.24      5.88 o 
  -9   8  13      102.34      104.90      8.32 o 
  -8   8  13        1.24        3.01      4.11 o 
  -7   8  13       17.06        9.62      4.54 o 
  -6   8  13       25.88       14.44      4.54 o 
  -5   8  13        1.49        2.67      3.78 o 
  -4   8  13       15.93        7.22      4.47 o 
  -3   8  13       15.28       13.97      3.46 o 
  -2   8  13       34.81       25.23      3.76 o 
  -1   8  13        0.02        0.00      2.74 o 
   0   8  13       47.04       61.88      4.86 o 
   1   8  13        7.69        8.79      4.23 o 
   2   8  13        5.35        8.85      4.11 o 
   3   8  13        3.66       -0.36      3.34 o 
   4   8  13        5.71        8.07      4.11 o 
   5   8  13        1.01       -4.40      3.34 o 
  -6   9  13        8.49       14.81      4.87 o 
  -5   9  13       25.32       22.56      5.29 o 
  -4   9  13       13.99       22.04      4.54 o 
  -3   9  13        1.51       -0.53      6.95 o 
  -2   9  13        0.08       -2.47      3.35 o 
  -1   9  13        5.54        8.56      6.42 o 
   0   9  13       32.49       23.53      7.49 o 
   1   9  13        1.40        1.85      4.11 o 
   2   9  13       18.72       15.40     16.04 o 
 -15   0  14        0.02       -1.07      6.42 o 
 -14   0  14        5.33        6.42      6.42 o 
 -13   0  14        0.70       -2.14      5.35 o 
 -12   0  14        0.60       -1.07      5.35 o 
 -11   0  14        2.38        4.16      3.74 o 
 -10   0  14       96.12       91.49     16.58 o 
  -9   0  14      209.95      227.45     12.83 o 
  -8   0  14     1023.15     1072.29     33.15 o 
  -7   0  14      493.01      507.13     12.46 o 
  -6   0  14      428.38      441.75     11.27 o 
  -5   0  14      706.01      700.18     30.48 o 
  -4   0  14      163.14      177.82      9.09 o 
  -3   0  14      761.81      745.40     30.48 o 
  -2   0  14       99.63       96.16      9.09 o 
  -1   0  14       12.01       16.04      5.35 o 
   0   0  14       66.54       71.65      8.56 o 
   1   0  14        0.05        1.07      4.28 o 
   2   0  14       93.03      100.53      9.62 o 
   3   0  14        4.81        8.56      5.35 o 
   4   0  14       41.53       41.71      7.49 o 
   5   0  14       46.11       44.92      7.49 o 
   6   0  14        8.57        5.35      5.35 o 
   7   0  14      108.39       81.28     10.69 o 
   8   0  14       89.26       98.39     10.69 o 
 -15   1  14        7.68        0.71      3.70 o 
 -14   1  14        3.14        0.44      3.26 o 
 -13   1  14        6.76        6.42      3.46 o 
 -12   1  14        0.45       -1.49      2.36 o 
 -11   1  14       19.47       17.86      2.78 o 
 -10   1  14        5.54        4.05      2.07 o 
  -9   1  14        7.37        4.81      2.36 o 
  -8   1  14       45.63       46.53      3.32 o 
  -7   1  14        3.38        5.88      2.14 o 
  -6   1  14      101.68      105.71      4.43 o 
  -5   1  14        6.76        5.35      2.47 o 
  -4   1  14      344.87      315.84      9.11 o 
  -3   1  14      390.35      404.23      7.25 o 
  -2   1  14      538.69      570.66     10.22 o 
  -1   1  14       67.48       72.67      6.06 o 
   0   1  14       94.84       82.77      4.40 o 
   1   1  14        0.57       -2.35      2.47 o 
   2   1  14       87.46       81.52      4.53 o 
   3   1  14        9.16       10.19      2.53 o 
   4   1  14       14.33       15.67      3.11 o 
   5   1  14       18.11       16.48      3.11 o 
   6   1  14       19.13       20.04      4.60 o 
   7   1  14        9.63        6.73      3.96 o 
   8   1  14        0.07       -0.71      3.34 o 
   9   1  14       10.31       10.31      4.11 o 
  10   1  14        3.53       -2.14      4.28 o 
 -14   2  14       11.22        2.32      5.35 o 
 -13   2  14        4.31        5.15      3.46 o 
 -12   2  14        6.20        8.24      3.26 o 
 -11   2  14       83.70       90.12      5.98 o 
 -10   2  14      120.20      131.19     12.52 o 
  -9   2  14      235.33      257.24      6.67 o 
  -8   2  14      109.95      115.56      5.06 o 
  -7   2  14       75.30       82.40      4.12 o 
  -6   2  14        4.63        6.02      2.04 o 
  -5   2  14      112.67      105.84      4.18 o 
  -4   2  14        0.00        1.15      1.81 o 
  -3   2  14       80.29       86.69      4.17 o 
  -2   2  14      181.20      191.21     11.54 o 
  -1   2  14      421.20      396.53      8.80 o 
   0   2  14       19.11       24.93      3.20 o 
   1   2  14        0.06       -0.96      2.29 o 
   2   2  14       38.73       35.92      3.60 o 
   3   2  14        1.99        1.56      2.45 o 
   4   2  14        0.32        3.62      2.83 o 
   5   2  14        5.10        7.24      2.83 o 
   6   2  14        0.90       -1.07      2.83 o 
   7   2  14        0.01        2.63      2.83 o 
   8   2  14       20.13       29.74      4.87 o 
   9   2  14        0.81       -2.78      3.56 o 
  10   2  14        1.10        1.75      7.49 o 
 -14   3  14       53.18       59.80      7.15 o 
 -13   3  14      222.33      273.65     16.04 o 
 -12   3  14      157.48      174.85      7.60 o 
 -11   3  14       36.42       38.62      4.32 o 
 -10   3  14       31.62       28.23      3.88 o 
  -9   3  14      108.95      129.62     10.96 o 
  -8   3  14        5.08        8.30      2.50 o 
  -7   3  14       17.25       19.33      2.59 o 
  -6   3  14       17.55       19.00      2.50 o 
  -5   3  14      135.12      136.98      4.91 o 
  -4   3  14       81.13       89.33      4.23 o 
  -3   3  14        2.47        3.19      2.31 o 
  -2   3  14       10.35       11.19      2.83 o 
  -1   3  14      120.75      137.15      5.62 o 
   0   3  14        0.81       -3.47      2.31 o 
   1   3  14      254.41      255.26      7.84 o 
   2   3  14     1810.53     1815.13     24.39 o 
   3   3  14      114.78      119.13      5.67 o 
   4   3  14       91.22       99.82      5.67 o 
   5   3  14       12.24       11.05      3.09 o 
   6   3  14       12.63        4.85      2.83 o 
   7   3  14        1.26        0.64      3.56 o 
   8   3  14        0.01        4.28      3.56 o 
   9   3  14        0.04        0.86      3.56 o 
  10   3  14        3.36        3.92      4.35 o 
 -13   4  14       97.63      109.14      8.32 o 
 -12   4  14       11.97       13.37      4.54 o 
 -11   4  14       69.69       58.55      5.33 o 
 -10   4  14       10.73        9.00      3.26 o 
  -9   4  14       96.30       94.60      9.97 o 
  -8   4  14       31.78       30.07      3.28 o 
  -7   4  14       54.26       52.14      3.74 o 
  -6   4  14       27.36       34.71      3.25 o 
  -5   4  14        4.13        3.61      2.04 o 
  -4   4  14       10.32        8.08      2.36 o 
  -3   4  14       91.40       87.87      8.78 o 
  -2   4  14        7.07        4.08      3.99 o 
  -1   4  14       31.49       34.69      3.60 o 
   0   4  14      335.74      338.19      8.60 o 
   1   4  14      185.85      194.32      7.19 o 
   2   4  14      203.41      217.12      8.58 o 
   3   4  14        0.00       -0.16      2.31 o 
   4   4  14        0.15        1.62      2.31 o 
   5   4  14       25.93       25.78      3.60 o 
   6   4  14       17.12        7.19      4.11 o 
   7   4  14        2.02        4.06      3.56 o 
   8   4  14        1.57        2.92      4.11 o 
   9   4  14        6.83       10.69      6.95 o 
 -13   5  14       30.48       27.49      5.63 o 
 -12   5  14        1.39       -3.74      3.78 o 
 -11   5  14       87.55       79.85      7.56 o 
 -10   5  14        3.71        4.63      3.09 o 
  -9   5  14        1.49        5.35      3.09 o 
  -8   5  14       18.73       17.78      3.46 o 
  -7   5  14        7.42        7.43      2.36 o 
  -6   5  14       67.17       58.17      3.98 o 
  -5   5  14       65.27       59.53      4.12 o 
  -4   5  14        0.03       -1.87      2.24 o 
  -3   5  14        1.99        1.76      2.04 o 
  -2   5  14       55.70       54.83      4.72 o 
  -1   5  14       97.78       88.55      9.78 o 
   0   5  14      320.88      297.74      8.92 o 
   1   5  14       22.51       21.93      3.37 o 
   2   5  14      214.17      204.96      7.19 o 
   3   5  14       35.72       34.05      3.88 o 
   4   5  14       59.69       60.69      4.86 o 
   5   5  14        0.32        0.21      3.56 o 
   6   5  14       21.99       29.34      4.87 o 
   7   5  14       27.38       27.78      5.29 o 
   8   5  14       33.01       33.15     11.23 o 
 -11   6  14        2.99        4.76      4.11 o 
 -10   6  14        3.07        4.81      3.78 o 
  -9   6  14       20.61       12.06      4.11 o 
  -8   6  14        0.89        3.78      2.83 o 
  -7   6  14        0.71       -0.46      2.92 o 
  -6   6  14        0.25        0.56      2.24 o 
  -5   6  14       81.87       73.32      4.52 o 
  -4   6  14       80.98       70.67      4.52 o 
  -3   6  14      482.14      441.00     11.69 o 
  -2   6  14       24.49       23.57      4.27 o 
  -1   6  14       32.56       36.65      4.23 o 
   0   6  14      235.11      252.87      8.22 o 
   1   6  14      217.00      229.01      7.80 o 
   2   6  14        3.93        9.88      3.26 o 
   3   6  14       52.71       53.49      5.04 o 
   4   6  14        4.82        4.86      4.11 o 
   5   6  14       45.72       45.53      5.63 o 
   6   6  14        8.41       -0.21      3.74 o 
   7   6  14        0.21        8.07      4.11 o 
 -10   7  14        7.07       -0.58      6.42 o 
  -9   7  14        7.05       -2.14      4.28 o 
  -8   7  14       15.88        9.72      4.81 o 
  -7   7  14        0.11        0.33      2.83 o 
  -6   7  14       59.45       60.45      6.17 o 
  -5   7  14       51.09       55.26      4.53 o 
  -4   7  14       35.55       27.09      3.44 o 
  -3   7  14        6.28        5.03      2.96 o 
  -2   7  14       14.64       10.86      3.37 o 
  -1   7  14      203.52      201.42     13.95 o 
   0   7  14       37.99       46.54      4.50 o 
   1   7  14      131.50      157.29      8.84 o 
   2   7  14       31.33       32.03      5.05 o 
   3   7  14       17.23       20.65      4.87 o 
   4   7  14        1.62        5.83      4.11 o 
   5   7  14       41.98       50.63      6.39 o 
   6   7  14        0.01       -1.71      3.56 o 
  -8   8  14        0.14        2.67      3.78 o 
  -7   8  14       23.16       26.91      5.29 o 
  -6   8  14       69.06       66.84      6.81 o 
  -5   8  14        8.19        4.81      3.78 o 
  -4   8  14       49.32       42.15      4.12 o 
  -3   8  14        0.23        6.42      3.26 o 
  -2   8  14        0.00        1.32      2.83 o 
  -1   8  14       12.18       12.78      3.60 o 
   0   8  14        0.12        2.77      3.26 o 
   1   8  14       69.09       54.82      5.27 o 
   2   8  14        1.30        0.87      4.11 o 
   3   8  14       24.48       29.43     13.37 o 
   4   8  14        0.02       -5.88      5.88 o 
  -4   9  14        1.17        1.07      3.78 o 
  -3   9  14        1.63        2.72      3.74 o 
  -2   9  14        3.21        1.79      2.96 o 
  -1   9  14       22.62       22.45      4.87 o 
   0   9  14        2.00       -3.45      3.34 o 
 -14   1  15       25.77       12.83      7.49 o 
 -13   1  15        8.15       10.21      4.11 o 
 -12   1  15       19.44       19.51      3.88 o 
 -11   1  15        7.24        5.43      2.83 o 
 -10   1  15      127.87      143.14      5.35 o 
  -9   1  15      185.81      196.58      5.85 o 
  -8   1  15      102.42      114.66      4.66 o 
  -7   1  15      174.52      189.96      5.76 o 
  -6   1  15        9.97       13.06      2.36 o 
  -5   1  15       97.51       94.52      4.34 o 
  -4   1  15       19.75       18.91      2.52 o 
  -3   1  15       59.59       62.80      4.40 o 
  -2   1  15      324.09      303.19     10.59 o 
  -1   1  15       73.45       76.72      5.98 o 
   0   1  15       15.44       15.21      4.23 o 
   1   1  15        2.13       -5.01      3.34 o 
   2   1  15      148.62      162.81      8.67 o 
   3   1  15        0.01       -0.53      3.78 o 
   4   1  15        5.07        4.37      4.11 o 
   5   1  15      380.90      391.45     12.79 o 
   6   1  15       84.11       89.60     16.04 o 
   7   1  15       58.11       56.10      8.02 o 
   8   1  15        0.55        0.00      6.42 o 
   9   1  15       15.40       23.53      8.56 o 
 -14   2  15        1.13        4.90      5.88 o 
 -13   2  15       32.66       39.22      5.38 o 
 -12   2  15      114.31      126.34      6.98 o 
 -11   2  15        1.64        1.07      3.09 o 
 -10   2  15      167.65      181.68      6.00 o 
  -9   2  15       14.04       14.75      2.78 o 
  -8   2  15       15.47       12.38      2.67 o 
  -7   2  15       10.44        5.70      2.36 o 
  -6   2  15      119.66      122.03      4.88 o 
  -5   2  15       23.32       25.01      2.90 o 
  -4   2  15        6.24        4.64      2.12 o 
  -3   2  15      191.86      197.20      6.30 o 
  -2   2  15        6.25        5.40      3.79 o 
  -1   2  15      658.64      687.14     12.42 o 
   0   2  15      589.10      604.00     14.17 o 
   1   2  15       15.25       16.83      3.21 o 
   2   2  15      797.37      781.63     17.11 o 
   3   2  15      312.18      299.52      8.47 o 
   4   2  15       15.65       16.78      3.21 o 
   5   2  15        3.49        0.97      2.45 o 
   6   2  15       33.34       34.33      4.56 o 
   7   2  15        7.39       11.28      4.11 o 
   8   2  15        0.60        2.78      3.56 o 
   9   2  15        0.02        0.97      4.81 o 
 -13   3  15        8.47       11.98      4.59 o 
 -12   3  15       22.83       25.43      4.08 o 
 -11   3  15        0.01        5.28      4.80 o 
 -10   3  15       29.15       29.25      3.88 o 
  -9   3  15        0.76        1.32      2.50 o 
  -8   3  15      118.28      126.50      5.31 o 
  -7   3  15       98.30      104.82      7.72 o 
  -6   3  15      143.79      145.53      5.27 o 
  -5   3  15       33.24       40.95      3.70 o 
  -4   3  15       24.90       27.32      2.99 o 
  -3   3  15       17.82       15.79      3.84 o 
  -2   3  15       92.65       94.43      5.33 o 
  -1   3  15       46.84       44.19      4.23 o 
   0   3  15      124.81      127.14      7.28 o 
   1   3  15       41.14       39.72      4.83 o 
   2   3  15      118.22      124.50      6.11 o 
   3   3  15       91.42       97.90      5.67 o 
   4   3  15      175.49      183.21      7.07 o 
   5   3  15        1.40       -2.63      2.83 o 
   6   3  15        5.57       10.76      3.46 o 
   7   3  15        1.54       -2.14      3.56 o 
   8   3  15        5.84       15.05      4.87 o 
   9   3  15        1.62        0.68      4.11 o 
 -13   4  15        4.25        2.67      4.54 o 
 -12   4  15       41.55       43.51      5.12 o 
 -11   4  15        0.18        7.17      3.26 o 
 -10   4  15       35.21       33.99      5.24 o 
  -9   4  15       61.87       54.99      4.94 o 
  -8   4  15        0.22        1.41      2.24 o 
  -7   4  15       53.29       42.75      3.58 o 
  -6   4  15       87.59       92.82      4.66 o 
  -5   4  15        5.93        0.90      2.24 o 
  -4   4  15      122.49      125.77      5.31 o 
  -3   4  15        0.00       -3.21      3.53 o 
  -2   4  15        7.88        9.92      4.72 o 
  -1   4  15       13.58        7.07      2.83 o 
   0   4  15        2.75        2.06      2.63 o 
   1   4  15       65.72       59.12      4.64 o 
   2   4  15       86.21       92.03      5.62 o 
   3   4  15        0.70       -1.78      3.19 o 
   4   4  15        3.89        6.99      3.14 o 
   5   4  15      105.13       99.82      5.89 o 
   6   4  15        3.42        1.50      3.56 o 
   7   4  15       16.37       21.83      8.02 o 
   8   4  15       52.11       64.02      7.15 o 
 -12   5  15       18.67       16.04      5.29 o 
 -11   5  15       17.99       13.90      3.70 o 
 -10   5  15        2.24        2.14      3.09 o 
  -9   5  15        2.65       -1.60      3.40 o 
  -8   5  15        2.05       -1.78      2.47 o 
  -7   5  15        0.52        1.35      2.24 o 
  -6   5  15       25.58       20.04      3.31 o 
  -5   5  15        0.52       -2.94      3.78 o 
  -4   5  15       76.71       62.84      4.23 o 
  -3   5  15       16.12       13.59      3.96 o 
  -2   5  15        5.72        2.31      3.74 o 
  -1   5  15      504.15      518.21     12.49 o 
   0   5  15        4.78        7.46      2.96 o 
   1   5  15       59.09       68.78      4.86 o 
   2   5  15        0.09        1.91      2.63 o 
   3   5  15        0.22        1.56      2.83 o 
   4   5  15      168.02      181.32      7.95 o 
   5   5  15        8.78       16.04      6.95 o 
   6   5  15       45.15       46.27      5.91 o 
   7   5  15        0.86       -1.46      4.11 o 
 -11   6  15        6.75        5.88      4.54 o 
 -10   6  15        6.43        3.01      4.11 o 
  -9   6  15        2.33       -1.65      3.14 o 
  -8   6  15       27.82       22.53      3.70 o 
  -7   6  15        9.14        1.81      2.83 o 
  -6   6  15        9.51        7.22      2.67 o 
  -5   6  15       52.74       48.22      4.12 o 
  -4   6  15        6.47        5.63      2.59 o 
  -3   6  15       59.04       48.93      4.71 o 
  -2   6  15       21.76       20.03      3.70 o 
  -1   6  15      144.09      157.80      7.14 o 
   0   6  15      134.62      135.69      6.52 o 
   1   6  15       15.58       15.42      3.89 o 
   2   6  15       38.10       45.82      4.50 o 
   3   6  15        2.88        2.14      2.74 o 
   4   6  15       65.47       65.98      9.09 o 
   5   6  15        4.07       -0.53      3.78 o 
   6   6  15       28.37       27.81      5.63 o 
  -9   7  15        7.60        0.53      3.78 o 
  -8   7  15        9.34        8.75      4.11 o 
  -7   7  15       18.58       12.43      3.46 o 
  -6   7  15       62.76       45.16      4.71 o 
  -5   7  15      122.58      118.39      6.13 o 
  -4   7  15        6.69        5.92      2.85 o 
  -3   7  15        0.06       -0.36      3.09 o 
  -2   7  15        2.00        0.03      2.96 o 
  -1   7  15       73.53       68.83      5.49 o 
   0   7  15      194.90      206.68      8.03 o 
   1   7  15       42.49       42.35      8.42 o 
   2   7  15        5.51        6.17      3.26 o 
   3   7  15       68.52       83.06      7.91 o 
   4   7  15        9.62       10.61      5.88 o 
  -7   8  15        3.66        2.14      3.78 o 
  -6   8  15        1.01        3.21      3.78 o 
  -5   8  15        6.48        5.70      3.09 o 
  -4   8  15       34.67       21.75      4.27 o 
  -3   8  15        0.00        0.52      3.90 o 
  -2   8  15       22.20       17.84      3.70 o 
  -1   8  15       66.69       61.79      5.27 o 
   0   8  15       32.98       39.94      5.63 o 
   1   8  15        0.09       -1.07      3.53 o 
   2   8  15        4.07        1.52      4.35 o 
 -11   0  16        3.06        2.14      4.28 o 
 -10   0  16       38.03       45.99      7.49 o 
  -9   0  16      138.56      155.07     11.76 o 
  -8   0  16       15.61       25.67      6.42 o 
  -7   0  16      477.90      469.48     19.25 o 
  -6   0  16       94.66       97.32     10.69 o 
  -5   0  16      918.59      961.43     28.87 o 
  -4   0  16       17.85       13.90      6.42 o 
  -3   0  16      671.03      715.46     24.60 o 
  -2   0  16       75.42       78.07      9.62 o 
  -1   0  16       32.72       38.50      7.49 o 
   0   0  16        9.62       -4.28      5.35 o 
   1   0  16       11.69       -1.07      5.35 o 
   2   0  16       23.95       28.87      7.49 o 
   3   0  16      137.04      132.61     11.76 o 
   4   0  16       50.20       33.15      7.49 o 
   5   0  16       83.35       75.93     10.69 o 
   6   0  16       14.88        0.00      6.42 o 
   7   0  16       29.73       31.01      8.56 o 
   8   0  16       28.99       25.67      8.56 o 
 -13   1  16        0.00       -3.21      5.35 o 
 -12   1  16       61.76       73.19      7.15 o 
 -11   1  16       10.59       10.50      4.11 o 
 -10   1  16       26.87       27.49      3.70 o 
  -9   1  16        0.34        0.82      2.83 o 
  -8   1  16        1.50        2.22      2.83 o 
  -7   1  16        5.34        8.01      2.96 o 
  -6   1  16       46.97       44.72      6.51 o 
  -5   1  16       30.49       31.76      3.70 o 
  -4   1  16      139.68      140.93      7.91 o 
  -3   1  16        5.47       -0.53      3.78 o 
  -2   1  16      147.11      119.30      7.56 o 
  -1   1  16       17.02       13.90      4.54 o 
   0   1  16       64.48       66.41      8.56 o 
   1   1  16       55.66       61.53     13.90 o 
   2   1  16       37.49       34.76      5.29 o 
   3   1  16        0.02        1.85      4.11 o 
   4   1  16      395.34      386.85     13.22 o 
   5   1  16        1.83        4.81      3.78 o 
   6   1  16       22.64       32.53      6.42 o 
   7   1  16       12.14        5.88      4.54 o 
   8   1  16       33.07       42.78      9.62 o 
 -13   2  16       12.84       16.15      3.88 o 
 -12   2  16        4.46        7.00      6.67 o 
 -11   2  16        2.94        0.71      3.09 o 
 -10   2  16        6.26        8.00      2.78 o 
  -9   2  16       83.71       86.59      4.66 o 
  -8   2  16        0.70       -1.34      2.14 o 
  -7   2  16       89.58       89.38      4.66 o 
  -6   2  16        5.23        3.05      2.12 o 
  -5   2  16       51.10       47.21      4.32 o 
  -4   2  16       58.36       63.84      3.79 o 
  -3   2  16       68.61       58.48      3.79 o 
  -2   2  16       26.11       24.43      6.84 o 
  -1   2  16     1139.18     1153.46     22.29 o 
   0   2  16      218.53      215.46     15.26 o 
   1   2  16      177.51      180.09      7.07 o 
   2   2  16      185.37      197.97      7.07 o 
   3   2  16       18.84       26.21      3.76 o 
   4   2  16        6.45        0.12      2.96 o 
   5   2  16       26.91       33.98      5.74 o 
   6   2  16       32.95       27.18      5.63 o 
   7   2  16       22.65       11.76      7.49 o 
   8   2  16        1.71       -6.42      6.42 o 
 -13   3  16        1.22        2.07      3.46 o 
 -12   3  16       78.90       86.97      6.17 o 
 -11   3  16        0.88        1.32      3.26 o 
 -10   3  16       67.78       75.11      5.74 o 
  -9   3  16       46.98       44.98      3.86 o 
  -8   3  16        0.68        2.38      2.36 o 
  -7   3  16        8.56        6.23      2.50 o 
  -6   3  16       14.05       15.69      2.78 o 
  -5   3  16       15.33       10.55      2.44 o 
  -4   3  16        0.79        0.02      2.04 o 
  -3   3  16       89.86       86.53      5.49 o 
  -2   3  16       46.28       55.48      7.78 o 
  -1   3  16       46.77       56.72      8.58 o 
   0   3  16      479.98      438.98     10.20 o 
   1   3  16        0.03       -3.06      2.63 o 
   2   3  16      184.28      168.51      7.96 o 
   3   3  16       16.49       16.43      3.21 o 
   4   3  16       39.44       46.74      4.53 o 
   5   3  16       37.75       39.87      4.40 o 
   6   3  16       39.52       44.32      5.63 o 
   7   3  16       26.15       37.40      5.91 o 
   8   3  16        3.30       12.83      4.35 o 
 -12   4  16        8.28        3.92      4.37 o 
 -11   4  16        2.23       -1.07      3.09 o 
 -10   4  16       32.49       41.68      4.71 o 
  -9   4  16       36.95       35.93      5.19 o 
  -8   4  16        6.70        6.68      2.67 o 
  -7   4  16       14.79       14.59      3.55 o 
  -6   4  16        0.03        1.13      2.24 o 
  -5   4  16        4.32        1.75      2.30 o 
  -4   4  16        0.87        0.97      2.04 o 
  -3   4  16       98.40       96.30      6.06 o 
  -2   4  16       28.78       30.12      3.60 o 
  -1   4  16        5.60        1.37      2.63 o 
   0   4  16       37.07       36.94      4.23 o 
   1   4  16       47.92       47.81      5.62 o 
   2   4  16       85.97       98.82      6.45 o 
   3   4  16      210.74      216.63      7.60 o 
   4   4  16        0.43        0.72      2.96 o 
   5   4  16       54.46       56.95      4.86 o 
   6   4  16       32.96       45.76      5.91 o 
   7   4  16       16.19       13.37      4.35 o 
 -11   5  16        0.02       -3.13      2.83 o 
 -10   5  16       11.47       11.76      3.70 o 
  -9   5  16        3.95        1.23      2.83 o 
  -8   5  16        0.88       -1.99      3.56 o 
  -7   5  16        8.99        8.04      2.78 o 
  -6   5  16      168.54      163.24      6.00 o 
  -5   5  16        7.67       13.72      2.78 o 
  -4   5  16        1.15        0.77      2.36 o 
  -3   5  16        5.54       11.65      3.50 o 
  -2   5  16        0.31       -2.90      2.63 o 
  -1   5  16        3.46        6.50      2.96 o 
   0   5  16        0.55        0.13      2.74 o 
   1   5  16       29.07       30.67      4.23 o 
   2   5  16        2.05        3.29      2.83 o 
   3   5  16       18.39       16.73      3.60 o 
   4   5  16       67.12       75.93      5.74 o 
   5   5  16        1.26       -0.48      3.34 o 
   6   5  16       21.96       26.13      5.63 o 
 -10   6  16        0.03       -4.25      2.83 o 
  -9   6  16        4.58        4.53      3.26 o 
  -8   6  16        1.02       -2.29      2.63 o 
  -7   6  16        9.68        7.86      3.26 o 
  -6   6  16        0.04        0.37      2.59 o 
  -5   6  16      134.69      114.68      5.85 o 
  -4   6  16       19.83       22.72      3.40 o 
  -3   6  16       76.98       73.59      6.76 o 
  -2   6  16        8.62       10.57      3.26 o 
  -1   6  16        0.01        0.53      3.40 o 
   0   6  16       16.00       11.10      3.60 o 
   1   6  16       92.40       91.44      6.11 o 
   2   6  16        0.50        2.96      3.26 o 
   3   6  16       18.07       14.13      3.37 o 
   4   6  16        0.31        2.14      5.88 o 
   5   6  16        1.80       -6.81      7.49 o 
  -8   7  16        9.32       11.03      3.46 o 
  -7   7  16       10.20        7.49      3.09 o 
  -6   7  16       90.78       83.54      8.54 o 
  -5   7  16       80.54       78.77      5.16 o 
  -4   7  16       12.48       11.09      3.14 o 
  -3   7  16       41.44       57.84      5.56 o 
  -2   7  16       28.00       33.85      4.23 o 
  -1   7  16       44.15       48.17      6.82 o 
   0   7  16       50.09       58.71      5.49 o 
   1   7  16       13.94       15.45      5.94 o 
   2   7  16        0.53        2.39      3.26 o 
   3   7  16       81.62       81.08      7.45 o 
  -4   8  16       26.77       22.80      3.69 o 
  -3   8  16        2.67        5.80      3.37 o 
  -2   8  16       17.95       22.05      3.44 o 
  -1   8  16       41.05       40.35      4.86 o 
 -12   1  17        0.01        7.49      5.35 o 
 -11   1  17       57.25       51.33      8.56 o 
 -10   1  17       45.43       34.83      5.29 o 
  -9   1  17        2.13        0.12      3.34 o 
  -8   1  17       67.71       77.13      6.81 o 
  -7   1  17       39.51       50.58      5.63 o 
  -6   1  17       18.29       20.87      4.54 o 
  -5   1  17       12.49        3.21      3.78 o 
  -4   1  17      308.66      331.03     21.92 o 
  -3   1  17        0.01        3.21      4.28 o 
  -2   1  17       65.90       68.12      6.81 o 
  -1   1  17       31.62       36.65      6.42 o 
   0   1  17       24.39       26.30      5.29 o 
   1   1  17       14.91       12.50      4.87 o 
   2   1  17        0.97        3.01      4.11 o 
   3   1  17       31.20       33.70      6.05 o 
   4   1  17       15.73        9.05      7.49 o 
   5   1  17       10.60        9.21      5.35 o 
   6   1  17        7.09        1.07      4.54 o 
   7   1  17       26.40       31.78      6.05 o 
 -12   2  17       13.69       18.88      4.87 o 
 -11   2  17       29.93       32.12      5.29 o 
 -10   2  17       20.89       31.43      4.32 o 
  -9   2  17        0.63        2.14      3.09 o 
  -8   2  17       57.63       59.48      5.64 o 
  -7   2  17       19.45       14.30      3.46 o 
  -6   2  17       11.81       11.32      5.15 o 
  -5   2  17        4.31        0.99      3.76 o 
  -4   2  17       21.45       22.58      3.46 o 
  -3   2  17        0.42        1.30      2.97 o 
  -2   2  17        3.07        5.93      4.11 o 
  -1   2  17      834.10      825.71     22.99 o 
   0   2  17        0.59       -0.53      3.78 o 
   1   2  17       38.90       48.15      6.05 o 
   2   2  17        0.52        5.35      6.42 o 
   3   2  17      135.83      124.74     12.30 o 
   4   2  17       10.37        8.02      4.54 o 
   5   2  17        0.50       -1.60      3.78 o 
   6   2  17        5.82        9.05      4.87 o 
   7   2  17        0.40       -9.62      6.42 o 
 -12   3  17        4.31       -0.31      3.26 o 
 -11   3  17        1.19        1.43      3.09 o 
 -10   3  17        1.81        3.40      3.26 o 
  -9   3  17        0.11       -4.01      2.67 o 
  -8   3  17        8.65        9.53      2.90 o 
  -7   3  17        2.86        3.15      2.36 o 
  -6   3  17       50.72       45.95      6.32 o 
  -5   3  17        1.30        3.00      2.44 o 
  -4   3  17       35.75       37.72      3.32 o 
  -3   3  17      113.21      120.99      5.27 o 
  -2   3  17        2.82       -1.40      2.83 o 
  -1   3  17      157.13      166.79      7.57 o 
   0   3  17        9.09        5.58      2.96 o 
   1   3  17       16.62       11.50      4.35 o 
   2   3  17      112.10      116.91     11.42 o 
   3   3  17        0.14        0.26      2.96 o 
   4   3  17        2.54        2.40      2.96 o 
   5   3  17        4.29        8.46      3.60 o 
   6   3  17        0.76       -1.07      3.56 o 
   7   3  17       33.30       36.36      9.62 o 
 -11   4  17        4.60        4.48      3.99 o 
 -10   4  17       18.40       20.31      3.88 o 
  -9   4  17        7.29        7.13      3.09 o 
  -8   4  17       43.76       44.65      3.98 o 
  -7   4  17        4.62        4.52      2.59 o 
  -6   4  17        0.29       -1.31      2.36 o 
  -5   4  17        2.24        4.71      2.44 o 
  -4   4  17        1.39       -1.46      2.24 o 
  -3   4  17       18.36       23.26      4.85 o 
  -2   4  17        0.22        0.99      3.26 o 
  -1   4  17      114.11       99.93     11.45 o 
   0   4  17        0.64       -2.01      4.00 o 
   1   4  17       30.40       33.97      4.23 o 
   2   4  17        1.26        2.86      2.96 o 
   3   4  17       48.82       49.74      4.86 o 
   4   4  17        8.61        9.69      3.46 o 
   5   4  17       32.81       38.83      7.49 o 
   6   4  17        1.57        3.11      4.81 o 
 -10   5  17        5.07        7.13      3.70 o 
  -9   5  17       40.64       39.89      6.63 o 
  -8   5  17       14.46        8.12      3.43 o 
  -7   5  17       10.97        7.21      2.78 o 
  -6   5  17       35.68       36.39      3.79 o 
  -5   5  17        0.97        2.42      2.78 o 
  -4   5  17       61.92       60.33      4.39 o 
  -3   5  17        0.31        1.16      2.96 o 
  -2   5  17      127.68      112.64      6.29 o 
  -1   5  17       14.26        8.86      3.11 o 
   0   5  17        0.08       -0.78      2.96 o 
   1   5  17       66.81       70.68      5.38 o 
   2   5  17       22.59       21.95      3.88 o 
   3   5  17       28.68       27.05      5.47 o 
   4   5  17       21.75       18.70      5.42 o 
   5   5  17        1.71        2.04      4.81 o 
  -9   6  17        0.01        0.00      3.09 o 
  -8   6  17       19.00       14.28      3.88 o 
  -7   6  17       15.70        7.29      3.46 o 
  -6   6  17        9.31        5.06      2.85 o 
  -5   6  17        2.00        0.37      2.59 o 
  -4   6  17       66.58       72.63      4.93 o 
  -3   6  17        0.12        2.43      2.96 o 
  -2   6  17       17.43       16.43      3.60 o 
  -1   6  17       30.61       25.84      4.23 o 
   0   6  17        0.19       -1.07      2.74 o 
   1   6  17        1.16       -7.49      5.55 o 
   2   6  17       26.66       28.55      4.23 o 
   3   6  17       13.57       19.16      3.88 o 
  -6   7  17       43.17       42.06      5.12 o 
  -5   7  17       21.10       18.04      3.40 o 
  -4   7  17       10.90       18.86      3.53 o 
  -3   7  17       16.76       17.65      4.01 o 
  -2   7  17      100.92      107.23      6.88 o 
  -1   7  17       19.47       27.15      4.23 o 
   0   7  17        0.33       -1.43      4.87 o 
   1   7  17       16.41       14.85      3.70 o 
 -11   0  18       54.76       68.44      9.62 o 
 -10   0  18       96.87      105.87     10.69 o 
  -9   0  18       39.75       45.99      8.56 o 
  -8   0  18       11.61       10.69      6.42 o 
  -7   0  18      133.76      159.35     12.83 o 
  -6   0  18        0.22        2.14      5.35 o 
  -5   0  18      515.12      503.71     21.39 o 
  -4   0  18       30.87       38.50      8.56 o 
  -3   0  18      208.36      212.82     14.97 o 
  -2   0  18       28.10       13.90      6.42 o 
  -1   0  18      428.97      454.51     20.32 o 
   0   0  18       27.32       37.43      8.56 o 
   1   0  18       93.90      106.94     11.76 o 
   2   0  18      165.23      158.28     13.90 o 
   3   0  18      121.59      121.92     12.83 o 
   4   0  18       56.68       60.96     10.69 o 
   5   0  18        7.45        2.14      6.42 o 
   6   0  18        0.03       -3.21      6.42 o 
 -12   1  18       54.90       62.03      9.62 o 
 -11   1  18       29.20       34.22      7.49 o 
 -10   1  18       31.03       37.68      9.62 o 
  -9   1  18        8.41       18.76      4.54 o 
  -8   1  18        9.89       10.69      4.54 o 
  -7   1  18        9.59        7.68      4.11 o 
  -6   1  18       50.71       51.07      6.05 o 
  -5   1  18       74.11       78.33     18.18 o 
  -4   1  18       72.32       69.48      6.81 o 
  -3   1  18      107.25      132.93      8.67 o 
  -2   1  18       36.98       34.64      5.63 o 
  -1   1  18      109.44      117.43      8.67 o 
   0   1  18      311.45      326.76     12.10 o 
   1   1  18       27.41       37.97      6.05 o 
   2   1  18       14.95       11.23      4.54 o 
   3   1  18       12.46       17.11      5.29 o 
   4   1  18       27.31       28.80      5.63 o 
   5   1  18        0.01       -1.81      4.87 o 
   6   1  18       34.58       23.59      6.05 o 
 -11   2  18        7.17       13.90      6.42 o 
 -10   2  18        0.19        7.29      4.11 o 
  -9   2  18        5.20        9.24      4.28 o 
  -8   2  18       14.36       17.11      4.54 o 
  -7   2  18        4.31        4.28      3.78 o 
  -6   2  18        6.96        5.25      6.95 o 
  -5   2  18       11.14       11.76      4.54 o 
  -4   2  18        9.07       11.85      9.09 o 
  -3   2  18      181.42      174.89      9.07 o 
  -2   2  18      111.32      119.07      8.67 o 
  -1   2  18       64.06       57.05      6.39 o 
   0   2  18        0.21        1.07      3.78 o 
   1   2  18      444.31      453.01     14.37 o 
   2   2  18        0.08       -3.21      4.28 o 
   3   2  18       49.94       42.13      6.39 o 
   4   2  18       27.33       24.26      6.95 o 
   5   2  18        8.65       13.66      4.87 o 
   6   2  18        9.65        8.56      6.42 o 
 -11   3  18        2.34        1.07      3.78 o 
 -10   3  18       37.05       43.87      6.05 o 
  -9   3  18       44.81       48.19      4.94 o 
  -8   3  18        2.60        3.46      3.26 o 
  -7   3  18        4.03        4.63      3.09 o 
  -6   3  18        4.88        2.64      3.26 o 
  -5   3  18        0.57        1.59      2.96 o 
  -4   3  18       38.61       44.11      5.35 o 
  -3   3  18        0.28        2.51      2.96 o 
  -2   3  18       22.44       18.83      5.29 o 
  -1   3  18       71.79       70.72      8.56 o 
   0   3  18      150.67      119.88      8.67 o 
   1   3  18        0.00       -0.39      4.11 o 
   2   3  18       26.39       19.18      6.95 o 
   3   3  18       51.18       50.66      6.39 o 
   4   3  18       28.41       30.12      5.63 o 
   5   3  18       25.10       34.68      6.42 o 
 -10   4  18       11.76       12.83      4.54 o 
  -9   4  18       44.08       39.07      4.71 o 
  -8   4  18       32.20       34.97      3.91 o 
  -7   4  18       10.58        9.98      3.05 o 
  -6   4  18        6.37        4.51      2.78 o 
  -5   4  18        1.22        2.96      2.44 o 
  -4   4  18        9.13       11.11      2.99 o 
  -3   4  18       34.82       32.70      3.53 o 
  -2   4  18       13.64        9.99      3.60 o 
  -1   4  18       16.67       17.63      3.60 o 
   0   4  18        2.21        3.82      2.96 o 
   1   4  18       32.45       26.38      9.92 o 
   2   4  18       14.48       17.61      5.43 o 
   3   4  18       46.09       42.88      4.86 o 
   4   4  18       11.93       14.63      4.08 o 
   5   4  18        8.97        6.12      8.56 o 
  -9   5  18        8.02       10.69      3.70 o 
  -8   5  18        3.49        1.45      3.26 o 
  -7   5  18       46.45       38.68      4.08 o 
  -6   5  18       46.81       35.46      4.83 o 
  -5   5  18        0.00       -0.30      2.48 o 
  -4   5  18       10.10        7.19      2.90 o 
  -3   5  18       10.34       11.63      3.46 o 
  -2   5  18       28.80       32.65      5.68 o 
  -1   5  18       10.94       13.15      3.60 o 
   0   5  18        0.55        2.22      4.77 o 
   1   5  18        0.36       -0.20      2.96 o 
   2   5  18        0.22       -0.92      4.07 o 
   3   5  18        0.12        0.67      3.46 o 
  -7   6  18       12.73       11.41      3.70 o 
  -6   6  18        1.28       -0.46      2.75 o 
  -5   6  18        3.32        5.81      2.99 o 
  -4   6  18       79.06       78.47      5.35 o 
  -3   6  18       39.18       36.14      4.86 o 
  -2   6  18        1.36        2.48      3.37 o 
  -1   6  18        4.70        5.62      3.60 o 
   0   6  18        4.17        8.45      3.70 o 
   1   6  18        0.29       -2.05      2.96 o 
 -11   1  19        4.68        5.88      4.54 o 
 -10   1  19        5.25        2.92      4.11 o 
  -9   1  19        6.85        9.62      4.54 o 
  -8   1  19       29.67       38.50      6.05 o 
  -7   1  19        8.56        6.90      4.11 o 
  -6   1  19       26.76       37.27      8.56 o 
  -5   1  19       22.32       30.49      5.29 o 
  -4   1  19      501.54      528.72     15.49 o 
  -3   1  19        0.02       -0.53      3.78 o 
  -2   1  19        6.31        6.95      4.54 o 
  -1   1  19        0.22        1.07      4.54 o 
   0   1  19        1.95        0.00      3.78 o 
   1   1  19        0.54        4.08      4.11 o 
   2   1  19       48.86       43.28      6.39 o 
   3   1  19        0.08        0.00      4.54 o 
   4   1  19       19.98        7.82      9.62 o 
   5   1  19        1.51        2.22      4.87 o 
 -10   2  19        0.95        3.21      3.78 o 
  -9   2  19        0.48        1.85      4.11 o 
  -8   2  19        7.25        6.95      6.95 o 
  -7   2  19        0.27        2.62      4.11 o 
  -6   2  19        1.88       -1.60      3.78 o 
  -5   2  19       58.56       55.31     10.69 o 
  -4   2  19       33.33       37.97      6.05 o 
  -3   2  19       88.19       79.53     10.69 o 
  -2   2  19        0.09       -3.64      3.56 o 
  -1   2  19        3.98        0.78      4.11 o 
   0   2  19        1.98        1.07      3.78 o 
   1   2  19       57.38       57.29      8.02 o 
   2   2  19       11.87       16.04      5.29 o 
   3   2  19        0.87        4.81      4.54 o 
   4   2  19        3.21       -0.53      4.81 o 
 -10   3  19        3.25       -1.07      5.35 o 
  -9   3  19        2.91        2.33      9.62 o 
  -8   3  19       17.16       24.52      4.87 o 
  -7   3  19        0.61        4.18      4.11 o 
  -6   3  19       12.98       13.98      5.88 o 
  -5   3  19        3.00        3.11      4.11 o 
  -4   3  19       10.22        8.56      4.54 o 
  -3   3  19       35.31       31.05      6.05 o 
  -2   3  19        7.82       14.73      4.87 o 
  -1   3  19       74.63       71.18      7.15 o 
   0   3  19        4.25        8.56      4.54 o 
   1   3  19       29.03       35.96      9.09 o 
   2   3  19       16.30       10.20      4.87 o 
   3   3  19        1.71       -0.18      7.49 o 
   4   3  19       18.34       26.21      6.05 o 
  -9   4  19       23.89       20.67      6.95 o 
  -8   4  19        0.13       -4.63      3.09 o 
  -7   4  19       13.08        7.60      3.60 o 
  -6   4  19        0.93       -0.75      3.26 o 
  -5   4  19       19.23       16.89      4.08 o 
  -4   4  19        2.67        4.54      3.60 o 
  -3   4  19       12.03        6.22      3.46 o 
  -2   4  19        0.01        1.07      4.11 o 
  -1   4  19        0.04        1.07      5.35 o 
   0   4  19        1.37        2.67      6.95 o 
   1   4  19       47.35       51.69      6.81 o 
   2   4  19        0.99       -2.33      4.11 o 
   3   4  19        0.14        1.87      4.35 o 
  -7   5  19        1.56        0.37      2.78 o 
  -6   5  19        1.79        5.31      2.99 o 
  -5   5  19        0.15       -1.05      3.08 o 
  -4   5  19        0.32        3.22      2.99 o 
  -3   5  19        2.22        2.77      3.12 o 
  -2   5  19        0.34       -2.26      3.24 o 
  -1   5  19        0.59        0.32      2.96 o 
   0   5  19        2.95        1.21      2.96 o 
   1   5  19        1.03        1.91      3.37 o 
 -10   0  20        4.38        8.56      6.42 o 
  -9   0  20       20.56       34.22      8.56 o 
  -8   0  20        8.73        7.49      6.42 o 
  -7   0  20       39.21       24.60      7.49 o 
  -6   0  20        0.03        3.21      6.42 o 
  -5   0  20      107.06      151.86     13.90 o 
  -4   0  20      175.75      205.33     14.97 o 
  -3   0  20      185.76      218.17     14.97 o 
  -2   0  20       19.82       22.46      7.49 o 
  -1   0  20        0.00        5.35      6.42 o 
   0   0  20       32.04       42.78      9.62 o 
   1   0  20      117.22      127.26     13.90 o 
   2   0  20       35.01       47.06      9.62 o 
   3   0  20        9.77        0.00      6.42 o 
  -9   1  20       33.66       40.89      6.05 o 
  -8   1  20        0.10        7.49      4.54 o 
  -7   1  20        0.24       -6.16      4.11 o 
  -6   1  20       26.70       29.64      6.05 o 
  -5   1  20       40.87       42.15      6.81 o 
  -4   1  20      126.90      126.28      9.07 o 
  -3   1  20        2.46        1.60      4.54 o 
  -2   1  20       34.02       35.21      6.39 o 
  -1   1  20       20.14       24.07      5.29 o 
   0   1  20       83.61       89.95      8.32 o 
   1   1  20        5.63        5.88      6.95 o 
   2   1  20        0.08       -3.21      4.54 o 
   3   1  20       20.80       27.72      6.39 o 
  -9   2  20        0.59       -1.07      4.54 o 
  -8   2  20        3.36        8.82      8.02 o 
  -7   2  20       32.58       39.60      6.05 o 
  -6   2  20       57.53       74.79      7.56 o 
  -5   2  20       16.81       22.99      6.05 o 
  -4   2  20       15.81        6.42      5.35 o 
  -3   2  20        2.52        4.28      4.54 o 
  -2   2  20       11.52       16.54      4.87 o 
  -1   2  20       46.73       43.87      6.39 o 
   0   2  20       39.61       39.39      6.81 o 
   1   2  20       32.05       19.68      9.09 o 
   2   2  20       10.43       17.61      5.63 o 
   3   2  20        8.17       10.39      5.13 o 
  -8   3  20        0.08       -4.18      4.11 o 
  -7   3  20       20.04       29.65      6.05 o 
  -6   3  20       21.20       18.72      5.29 o 
  -5   3  20       16.00       18.93      6.95 o 
  -4   3  20       41.44       39.85      6.39 o 
  -3   3  20        4.33        1.94      4.11 o 
  -2   3  20        9.56        6.25      4.87 o 
  -1   3  20       10.48        7.49      5.29 o 
   0   3  20       53.11       47.18      6.42 o 
   1   3  20        3.46        8.39      4.87 o 
   2   3  20        1.08        3.78      4.87 o 
  -7   4  20        0.80       -2.62      5.35 o 
  -6   4  20        4.26        1.56      4.11 o 
  -5   4  20        2.00        2.14      4.35 o 
  -4   4  20        0.02        2.14      6.42 o 
  -3   4  20        5.01        3.54      4.87 o 
  -2   4  20        4.64        0.08      4.87 o 
  -1   4  20        0.82        5.35      4.11 o 
   0   4  20        3.33        5.88      6.95 o 
  -7   1  21       10.84       16.47      5.63 o 
  -6   1  21       73.58       78.56      7.91 o 
  -5   1  21       59.48       65.98      7.56 o 
  -4   1  21       44.48       53.33      7.15 o 
  -3   1  21        6.35       11.23      5.29 o 
  -2   1  21        1.01       -2.14      3.78 o 
  -1   1  21        6.76       10.16      5.29 o 
   0   1  21       18.63       22.24      5.63 o 
   1   1  21        1.08       -2.67      4.54 o 
  -7   2  21        0.97        8.97      4.87 o 
  -6   2  21       12.94       13.90      5.29 o 
  -5   2  21       49.96       64.71      7.56 o 
  -4   2  21        5.14       14.44      5.29 o 
  -3   2  21       21.00       15.14      4.87 o 
  -2   2  21       19.65       25.67      5.63 o 
  -1   2  21        6.60        5.35      4.54 o 
   0   2  21        1.08        3.21      4.54 o 
  -5   3  21        0.39        3.30      4.35 o 
  -4   3  21        2.61        1.96      4.35 o 
  -3   3  21        1.49       -3.21      4.54 o 
  -2   3  21       38.60       52.81      7.15 o 
  -1   3  21        0.01        3.74      4.54 o 
                                                 
